# Supplementary material for: Single‐cell transcriptome sequencing of B‐cell heterogeneity and tertiary lymphoid structure predicts breast cancer prognosis and neoadjuvant therapy efficacy
Source: Clin Transl Med. 2023 Aug 1;13(8):e1346. doi: 10.1002/ctm2.1346 (PMC10390819; doi:10.1002/ctm2.1346)
Supplement: Supplementary file 8 — Table S1 Differential gene analysis between TLS‐positive and TLS‐negative. [file CTM2-13-e1346-s008.xlsx]

## Sheet: control_treat.DESeq2.up1
	baseMean	log2FoldChange	lfcSE	stat	pvalue	padj	fdr	sig
LINC01127	16.0674	3.09067	0.455252	6.78893	1.12966e-11	6.41111e-08	6.41111e-08	up
MYBPC2	19.2922	2.26775	0.362296	6.25938	3.86523e-10	1.25349e-06	1.25349e-06	up
VOPP1	3536.21	1.11312	0.191045	5.82647	5.66134e-09	9.17986e-06	9.17986e-06	up
FTO	3945.63	1.03985	0.180156	5.77193	7.8368e-09	1.04649e-05	1.04649e-05	up
CTD-2297D10.2	26.6541	2.84444	0.497372	5.71894	1.07193e-08	1.35189e-05	1.35189e-05	up
NIBAN3	61.9438	2.02846	0.368027	5.51172	3.55336e-08	3.36104e-05	3.36104e-05	up
VPREB3	53.1361	1.95274	0.360776	5.41263	6.21073e-08	5.22184e-05	5.22184e-05	up
CLYBL	230.975	1.09576	0.205309	5.33714	9.44246e-08	7.14511e-05	7.14511e-05	up
TIPARP-AS1	62.2239	1.19723	0.227072	5.27248	1.34595e-07	9.54825e-05	9.54825e-05	up
CCL17	73.5397	1.93687	0.372586	5.19846	2.00945e-07	0.000126713	0.000126713	up
LINC00926	106.276	1.33228	0.257746	5.16896	2.35403e-07	0.000137023	0.000137023	up
CNR2	30.1854	2.06459	0.401669	5.14002	2.74702e-07	0.000147756	0.000147756	up
ORM2	102.865	2.94853	0.590937	4.98959	6.0508e-07	0.000298607	0.000298607	up
WARS1	10170.1	1.11706	0.224284	4.98058	6.33953e-07	0.000306199	0.000306199	up
AL121772.1	39.2258	1.29325	0.268603	4.81472	1.47408e-06	0.000597555	0.000597555	up
AL139384.1	86.7616	1.29429	0.269079	4.81007	1.5088e-06	0.000600899	0.000600899	up
CLEC17A	31.0546	1.85118	0.385433	4.80287	1.56407e-06	0.000612172	0.000612172	up
CASP5	16.0451	1.65901	0.349487	4.74698	2.06477e-06	0.000781207	0.000781207	up
TCL1A	73.972	2.5012	0.529951	4.71967	2.36223e-06	0.00086492	0.00086492	up
IL27	18.4678	1.31084	0.284993	4.59956	4.23389e-06	0.00141343	0.00141343	up
IGLV3-9	204.633	2.32204	0.505251	4.59581	4.31074e-06	0.00141823	0.00141823	up
LTB	587.448	1.73619	0.380102	4.56769	4.93136e-06	0.00157671	0.00157671	up
IDO1	1301.57	2.05072	0.451325	4.54377	5.52559e-06	0.00164325	0.00164325	up
PCCA-DT	502.659	1.09204	0.24041	4.54244	5.56081e-06	0.00164325	0.00164325	up
IL15RA	793.828	1.04942	0.23212	4.52101	6.15462e-06	0.00168333	0.00168333	up
AC027575.2	36.4068	1.07006	0.237295	4.5094	6.50099e-06	0.00173622	0.00173622	up
AC004687.1	67.8167	1.62227	0.363203	4.46656	7.94862e-06	0.00195581	0.00195581	up
CXCL10	5051.16	1.82891	0.412589	4.43276	9.30327e-06	0.00215504	0.00215504	up
LRRC55	86.7774	1.3257	0.302671	4.37998	1.18688e-05	0.00256602	0.00256602	up
FCRL1	34.0378	2.2138	0.511075	4.33167	1.47985e-05	0.00291351	0.00291351	up
CPA4	482.408	1.91364	0.441417	4.33522	1.45613e-05	0.00291351	0.00291351	up
RUFY4	93.7248	1.74404	0.402945	4.32823	1.50314e-05	0.00291351	0.00291351	up
BANK1	169.919	1.48316	0.342108	4.33536	1.45523e-05	0.00291351	0.00291351	up
PRDM16	88.5749	1.44188	0.333404	4.32472	1.52728e-05	0.00291351	0.00291351	up
STK24-AS1	20.3118	1.09191	0.252196	4.32961	1.49373e-05	0.00291351	0.00291351	up
SEPTIN1	406.726	1.00713	0.232681	4.32836	1.50222e-05	0.00291351	0.00291351	up
GBP5	2399.84	1.75297	0.406958	4.30749	1.65115e-05	0.00312356	0.00312356	up
CD79B	198.667	1.48533	0.346492	4.28676	1.813e-05	0.00334609	0.00334609	up
TCEAL2	65.0247	2.14882	0.502825	4.2735	1.92429e-05	0.00342421	0.00342421	up
PTGDS	39.4401	1.52721	0.357373	4.27342	1.92495e-05	0.00342421	0.00342421	up
SHISAL2A	38.5102	1.07887	0.252359	4.27515	1.91004e-05	0.00342421	0.00342421	up
JAK3	913.229	1.02078	0.239026	4.2706	1.94945e-05	0.00342421	0.00342421	up
FCER2	54.771	2.43603	0.572058	4.25837	2.05926e-05	0.00356538	0.00356538	up
AC104530.1	59.6445	1.12093	0.263865	4.24811	2.15581e-05	0.00362511	0.00362511	up
ACAP1	671.923	1.13614	0.268221	4.23582	2.27715e-05	0.0037184	0.0037184	up
KLHDC7B	2250.84	2.08548	0.493909	4.22241	2.41705e-05	0.0037841	0.0037841	up
AC090912.2	10.2235	1.36705	0.323686	4.22338	2.40667e-05	0.0037841	0.0037841	up
MTCO1P53	13.97	1.83958	0.44269	4.15545	3.24648e-05	0.00466445	0.00466445	up
AL354892.2	63.5157	1.01232	0.244365	4.14266	3.43303e-05	0.00487083	0.00487083	up
IL12RB1	258.413	1.12712	0.273438	4.12203	3.75555e-05	0.00529532	0.00529532	up
PDE1C	315.285	1.60829	0.390453	4.11903	3.80478e-05	0.00533163	0.00533163	up
HLA-G	247.911	1.29754	0.315787	4.1089	3.97551e-05	0.00553668	0.00553668	up
MAGEA8	13.3709	1.70872	0.416885	4.09877	4.15344e-05	0.00574923	0.00574923	up
AC004585.1	54.0631	1.28209	0.313541	4.08905	4.33144e-05	0.00575017	0.00575017	up
LGALS2	138.239	1.25957	0.310941	4.05082	5.10386e-05	0.00650914	0.00650914	up
PARD3-AS1	10.3724	1.30137	0.321533	4.0474	5.17888e-05	0.00656791	0.00656791	up
SLC45A3	622.428	1.05747	0.263374	4.01511	5.9418e-05	0.00723397	0.00723397	up
RASGRP2	252.218	1.07856	0.269591	4.0007	6.31545e-05	0.00746703	0.00746703	up
IRX6	163.688	1.80743	0.453099	3.98905	6.63397e-05	0.00774142	0.00774142	up
BLK	58.3791	1.82709	0.460408	3.96841	7.23542e-05	0.00817171	0.00817171	up
TNFRSF13C	157.649	1.26478	0.318889	3.9662	7.30265e-05	0.00820681	0.00820681	up
CD19	101.227	1.75322	0.442319	3.9637	7.37964e-05	0.00825247	0.00825247	up
UTS2	15.6636	1.68531	0.425455	3.96119	7.45759e-05	0.00829261	0.00829261	up
GP1BA	56.7029	1.0339	0.261965	3.94673	7.92254e-05	0.00868838	0.00868838	up
CIITA	1813.71	1.03628	0.262918	3.94145	8.09894e-05	0.00879684	0.00879684	up
LINC01503	311.272	1.06385	0.27011	3.93858	8.19644e-05	0.00886035	0.00886035	up
ODF3L1	20.8208	1.33277	0.338662	3.9354	8.30575e-05	0.00893596	0.00893596	up
FUT7	40.2802	1.41062	0.359081	3.9284	8.55124e-05	0.0090711	0.0090711	up
TREML2	21.3306	1.34427	0.342112	3.92932	8.51857e-05	0.0090711	0.0090711	up
ADGRE1	79.7927	1.10421	0.282218	3.91259	9.13102e-05	0.00943549	0.00943549	up
SLC22A20P	66.0702	1.28508	0.329479	3.90035	9.60542e-05	0.00977815	0.00977815	up
COL4A3	65.9501	1.41418	0.362715	3.89887	9.66446e-05	0.00979225	0.00979225	up
SLCO1A2	51.733	2.59887	0.667801	3.89168	9.95519e-05	0.00995563	0.00995563	up
WNT16	5.42566	1.29764	0.333731	3.88829	0.000100955	0.00996425	0.00996425	up
