# Supplementary material for: Single‐cell transcriptome sequencing of B‐cell heterogeneity and tertiary lymphoid structure predicts breast cancer prognosis and neoadjuvant therapy efficacy
Source: Clin Transl Med. 2023 Aug 1;13(8):e1346. doi: 10.1002/ctm2.1346 (PMC10390819; doi:10.1002/ctm2.1346)
Supplement: Supplementary file 9 — Table S2 Correlation test and consistency test of mature TLS expression in BC. [file CTM2-13-e1346-s009.xlsx]

## Sheet: Correlation test
Correlation test between HE and CD23 for the detection of mature TLS
Number of mature TLS by H&E	Number of mature TLS by CD23
	0	1	2	3	4	5	6	7	8	9	Total
0	47	2	0	1	1	0	0	0	0	0	51
1	0	2	2	0	1	0	2	3	2	0	12
2	2	0	0	0	0	0	0	0	0	0	2
3	1	1	0	0	0	0	0	0	0	0	2
4	0	0	0	0	0	0	0	0	0	1	1
5	0	0	0	0	0	0	0	0	0	0	0
6	0	0	0	0	0	0	0	0	0	0	0
7	0	0	0	0	0	0	0	0	0	0	0
8	0	0	0	0	0	1	0	0	0	0	1
9	0	0	0	0	0	0	0	0	0	0	0
12	0	1	0	0	0	0	0	0	0	0	1
Total	50	6	2	1	2	1	2	3	2	1	70

## Sheet: Consistency testing
Consistency testing using CD23 for the detection of mature TLS
Number of mature TLS by CD23 according to pathologist 2	Number of mature TLS by CD23 according to pathologist 1
	0	1	2	3	4	5	6	7	8	10	Total
0	47	1	0	0	0	0	0	0	0	0	48
1	0	4	2	0	0	0	0	0	0	0	6
2	2	0	1	0	0	0	0	0	0	0	3
3	1	0	0	1	0	0	0	0	0	0	2
4	0	0	0	0	1	0	1	0	0	0	2
5	0	0	0	0	1	0	0	1	0	0	2
7	0	0	0	0	0	0	0	1	1	0	2
8	0	0	0	0	0	0	1	0	1	0	2
9	0	0	0	0	0	1	0	1	0	0	2
10	0	0	0	0	0	0	0	0	0	1	1
Total	50	5	3	1	2	1	2	3	2	1	70
