# Supplementary material for: Single‐cell transcriptome sequencing of B‐cell heterogeneity and tertiary lymphoid structure predicts breast cancer prognosis and neoadjuvant therapy efficacy
Source: Clin Transl Med. 2023 Aug 1;13(8):e1346. doi: 10.1002/ctm2.1346 (PMC10390819; doi:10.1002/ctm2.1346)
Supplement: Supplementary file 10 — Table S3 Gene expression of each immune subsets. [file CTM2-13-e1346-s011.xlsx]

## Sheet: Fibro
	0	1	2	3	4
A1BG	0.0471302	0.022331	0.114001	0.00414529	0.173904
A2M	0.580871	0.0733487	3.67729	0.145675	2.77441
A2ML1	0.00666186	0.00382709	0	0	0
A4GALT	0.38414	0.462861	0.205101	0.443249	0.475767
AAAS	0.228729	0.218033	0.202995	0.301711	0.153272
AACS	0.0643429	0.123422	0.124368	0.136554	0.109419
AAGAB	0.17986	0.309572	0.195362	0.443649	0.326081
AAK1	0.259788	0.28918	0.3198	0.217117	0.57055
AAMDC	0.363815	0.359337	0.154365	0.22362	0.282705
AAMP	0.873613	0.896499	1.2466	0.844836	0.725393
AAR2	0.184549	0.161602	0.254909	0.221296	0.214413
AARS	0.460307	0.524524	0.433302	0.637924	0.796347
AASDH	0.171655	0.168091	0.315731	0.132947	0.0398576
AASDHPPT	0.335473	0.366149	0.318099	0.355267	0.501417
AATF	0.231217	0.227283	0.151053	0.46206	0.193211
AATK	0.00472592	0	0.0201376	0.0068182	0
ABAT	0.0446021	0.0424	0.23415	0.0181449	0.0793285
ABCA1	0.783874	0.46278	0.651658	0.228674	0.544184
ABCA2	0.0907855	0.0607053	0.298991	0.0309982	0
ABCA5	0.115008	0.0234529	0.214113	0.0481311	0.0472842
ABCA7	0.0146483	0.0234252	0.0139503	0.0867809	0
ABCB10	0.0588397	0.103682	0.0291587	0.084758	0.0706962
ABCB7	0.183976	0.175707	0.121462	0.210781	0.086146
ABCB8	0.045271	0.109275	0.0373633	0.162782	0.104236
ABCC1	0.231097	0.373672	0.204365	0.264477	0.107728
ABCC10	0.0489859	0.0533273	0.0626027	0.0894075	0
ABCC11	0.00113484	0.00664677	0	0	0.111295
ABCC5	0.131442	0.136622	0.263864	0.136567	0.15901
ABCD1	0.0932534	0.0825654	0.034807	0.0372518	0.090322
ABCD3	0.205053	0.144083	0.373474	0.26911	0.186465
ABCD4	0.358795	0.327484	0.378525	0.251368	0.257055
ABCE1	0.642695	0.780713	0.648923	1.15056	0.54803
ABCF1	0.599487	0.517989	0.594413	0.461403	0.915531
ABCF2	0.108563	0.183532	0.0996441	0.311594	0.249877
ABCF3	0.145535	0.147135	0.0962626	0.108608	0.148839
ABCG1	0.12609	0.203587	0.0313927	0.093408	0.0567958
ABHD10	0.126724	0.136815	0.257584	0.189263	0.176609
ABHD11	0.0994426	0.0949963	0.247004	0.221635	0.216461
ABHD12	0.312256	0.238214	0.411662	0.247174	0.167143
ABHD13	0.171082	0.130557	0.127588	0.120473	0.166697
ABHD14A	0.450374	0.435068	0.172017	0.429586	0.146479
ABHD14B	0.391116	0.367451	0.416957	0.413047	0.48669
ABHD15	0.108978	0.125601	0.0306657	0.11964	0.222976
ABHD17A	0.0605177	0.117666	0.0647948	0.0543681	0.158279
ABHD17B	0.10314	0.0916768	0.218679	0.180323	0
ABHD17C	0.0391986	0.0193273	0.0243563	0.0517518	0
ABHD18	0.138221	0.0878106	0.146357	0.0864594	0.168127
ABHD2	0.73632	0.53756	0.548474	0.718858	0.756187
ABHD3	0.077276	0.0596058	0.126734	0.151756	0.115304
ABHD4	0.288175	0.258082	0.290667	0.10163	0.382973
ABHD5	0.182733	0.169959	0.143969	0.335969	0.248395
ABHD6	0.101452	0.0727318	0.042749	0.0371244	0.0892603
ABHD8	0.112214	0.0852922	0.181832	0.0467937	0.167052
ABI1	0.450703	0.575918	0.48952	0.558748	0.362499
ABI2	0.649258	0.424145	1.86817	0.482148	0.921232
ABI3	0.00658581	0.00658925	0	0.00203482	0
ABL1	1.75191	2.03458	2.20605	1.02843	0.807305
ABL2	0.744184	0.698356	0.347629	0.369838	0.3185
ABLIM1	3.13089	3.26394	0.397499	0.975121	0.472088
ABR	0.165319	0.135783	0.105736	0.155734	0.116051
ABRACL	0.142662	0.254957	0.271802	0.457873	0.110828
ABRAXAS1	0.182619	0.219787	0.0538172	0.106572	0.296926
ABRAXAS2	0.200142	0.229075	0.252099	0.167376	0.337872
ABT1	0.170667	0.199197	0.243913	0.386834	0.356985
ABTB1	0.110535	0.0737129	0.0123897	0.0444918	0.0789319
AC004069.1	0.00372847	0.00500343	0	0	0
AC004233.3	0.00475007	0.0114936	0	0	0
AC004687.1	0.00996106	0.0153317	0	0.0324577	0
AC005261.1	0.406356	0.259472	0.442214	0.130558	0.0956426
AC005280.2	0.00058402	0	0	0.00814678	0
AC005332.4	0.0476919	0.0415682	0	0.0471138	0.0433827
AC005332.5	0.0790953	0.0644416	0	0.0205095	0.0265696
AC005332.6	0.523606	0.755197	0.313172	0.26907	0.16631
AC006449.6	0.00534362	0.0140135	0.0608458	0.0535498	0
AC007032.1	0.0125429	0.0093541	0	0	0
AC007298.2	0	0	0	0	0
AC007952.4	0.320006	0.345424	0.32379	1.80871	0.64312
AC008105.3	0.0781834	0.0643257	0.0832561	0.0176783	0
AC008124.1	0.167662	0.150501	0.186685	0.0973896	0.0676856
AC008771.1	0.0204143	0.0539333	0.0849743	0.0487986	0.0508955
AC009119.1	0	0	0	0	0
AC009506.1	0.0199591	0.0288975	0.0633384	0.0341975	0.0250971
AC009948.1	0.0405964	0.0484335	0.0843265	0.0885887	0.145237
AC010422.3	0.11864	0.205188	0.12123	0.368595	0.0783828
AC010642.2	0.0477982	0.0480925	0.0865178	0.0901018	0.0362046
AC012306.2	0.154272	0.118264	0.218511	0.0565025	0.0300908
AC012313.1	0.0157987	0.0368753	0	0.0804774	0.0120434
AC012368.1	0.0130713	0.0040949	0.103824	0.0381469	0
AC013394.1	0.0942381	0.112465	0.105649	0.181428	0.394626
AC015912.3	0.0104023	0.00148738	0	0.0118969	0
AC016831.6	0.0287356	0.0117202	0.0224748	0.0147071	0
AC016957.2	0.0137005	0.00644455	0	0	0
AC018647.2	0.102806	0.0786578	0.176897	0.134732	0.202132
AC020916.1	0.457405	0.252007	0.156156	0.159824	0.189281
AC020922.2	0.00296696	0.00360054	0	0	0
AC020978.5	0.00258769	0.0014264	0	0	0
AC021054.1	0.146023	0.0725076	0.0384748	0.0365307	0.0183721
AC022007.1	0.0147641	0.0105903	0	0.0105876	0.0183721
AC023043.1	0.00721984	0.00526836	0.0140071	0	0.0280134
AC023157.3	0.0162705	0.0216022	0.0370617	0.0211245	0.287101
AC026401.3	0.0414622	0.0432944	0.135785	0.0999355	0.0750783
AC026979.2	0.0238993	0.0187681	0	0.0435864	0.0300908
AC027097.1	0.0225646	0.0200034	0.0382539	0.0282907	0.0375007
AC027644.3	0.129709	0.0964693	0.0978849	0.100005	0.108265
AC034199.1	0	0	0	0.0137912	0
AC036176.1	0.0607043	0.0839472	0.0215156	0.0789911	0.0906922
AC040970.1	0.000211991	0.0044562	0	0	0
AC044849.1	0.007321	0.00378503	0	0.133429	0
AC060780.1	0.119305	0.0851819	0.137527	0.117907	0.0326433
AC067852.2	0.080974	0.0488838	0.0709054	0.0415259	0.0617387
AC068888.1	0.112702	0.120646	0.0525868	0.0767002	0.0818019
AC073111.5	0.119619	0.0786123	0.0904545	0.0450766	0.0989037
AC073335.2	0.0484551	0.0222453	0.0464914	0.0121626	0.0368144
AC074117.1	0.0243287	0.0104114	0.0630807	0.0114715	0
AC079630.1	0.00583313	0.0085919	0	0.0065099	0
AC083862.2	0.0121165	0.0145456	0.0170296	0.0276977	0.0411172
AC087239.1	0.00232159	0	0	0.0128343	0
AC087741.1	0.0232775	0.0266677	0.0382098	0.019751	0
AC091271.1	0.033997	0.0262245	0.0671232	0.0257414	0
AC092368.3	0.0493775	0.0416325	0.146007	0	0.15794
AC092683.1	0.0820455	0.0506111	0.121497	0.0244038	0.0673876
AC092747.4	0.0938935	0.0798229	0.126098	0.152427	0.0448993
AC092803.2	0.0102144	0.00468501	0	0.0276123	0
AC093323.1	0.0747972	0.0789081	0.0766135	0.200981	0.126478
AC093673.1	0.0853027	0.122143	0.0545936	0.117375	0.147641
AC096667.1	0	0	0	0	0
AC097376.2	0.109181	0.0830325	0.196271	0.0365968	0.192628
AC099524.1	0.00606454	0.00429823	0	0.044483	0
AC100810.1	0.19296	0.362587	0.179872	0.178524	0.213276
AC103691.1	0.0316794	0.00900811	0.0222519	0.0148088	0
AC108134.3	0.00654803	0	0	0	0
AC118549.1	0.192824	0.169771	0.319795	0.119753	0.324049
AC132872.1	0.070667	0.0574393	0.0359863	0.0451239	0.0425141
AC136475.5	0.00229473	0.00403857	0.034319	0	0
AC136475.9	0	0.00336698	0	0	0
AC245128.3	0.0272606	0.0167544	0	0.0215787	0
AC245297.3	0.16473	0.192823	0.0337466	0.190936	0.0395047
ACAA1	0.146046	0.154911	0.086996	0.176812	0.229642
ACAA2	0.495373	0.65101	0.312333	0.748751	0.374763
ACACA	0.166774	0.205932	0.284131	0.135888	0.197667
ACAD10	0.110021	0.0758613	0.0684191	0.112027	0.0280134
ACAD8	0.0878567	0.0937573	0.155415	0.0848382	0.152008
ACAD9	0.163351	0.156452	0.153188	0.263091	0.124071
ACADM	0.274634	0.265103	0.390515	0.297254	0.10774
ACADSB	0.244271	0.207402	0.32144	0.0499687	0.104641
ACADVL	1.04187	1.09547	1.23829	0.828192	1.16536
ACAP1	0.0550891	0.0808343	0.0271085	0.0771029	0.0378375
ACAP2	0.60377	0.489316	0.717259	0.353478	0.958637
ACAP3	0.0908871	0.102416	0.0972674	0.0573793	0
ACAT1	0.521001	0.640493	0.435328	0.557141	0.125276
ACAT2	0.104142	0.0900883	0.111656	0.232951	0.129621
ACBD3	0.735905	0.767208	0.739369	0.665432	0.774936
ACBD5	0.145451	0.139704	0.1531	0.0977556	0.135711
ACBD6	0.307523	0.285594	0.431947	0.166309	0.182197
ACD	0.0764168	0.0818648	0.122389	0.219611	0
ACER3	0.221825	0.19609	0.367913	0.228024	0.376557
ACIN1	0.804124	0.601196	0.863549	0.655298	0.634116
ACLY	0.456057	0.740269	0.37234	0.729137	0.681267
ACO1	0.535176	0.550296	0.50604	0.592745	0.652966
ACO2	0.648822	0.716682	0.636739	0.685184	0.587305
ACOT13	0.289287	0.443619	0.212439	0.43964	0.240353
ACOT2	0.145731	0.187354	0.107153	0.282115	0.287616
ACOT7	0.0974153	0.257557	0.270416	0.787596	0
ACOT8	0.0795873	0.126172	0.183978	0.103662	0.0550213
ACOT9	0.311297	0.539306	0.387125	0.30598	0.377849
ACOX1	0.460133	0.458145	0.35117	0.183641	0.453732
ACOX3	0.0937565	0.0948781	0.0688334	0.156293	0.0499581
ACP1	0.438463	0.516926	0.465092	0.978066	0.644522
ACP2	0.164772	0.167347	0.199589	0.165185	0.319622
ACP5	0.187986	0.0413508	0.637005	0.0631701	0.114298
ACP6	0.030063	0.0252178	0.0869636	0.08859	0
ACSF2	0.0521389	0.0273305	0.110604	0.0259766	0.0265696
ACSF3	0.0683999	0.0576309	0.0931789	0.0616662	0.175393
ACSL1	0.133198	0.101988	0.0158096	0.125292	0.0948566
ACSL3	0.79711	1.01802	0.893114	0.968745	1.0342
ACSL4	0.813073	0.794825	0.994257	0.953977	0.661998
ACSL5	0.087523	0.0751294	0.0267222	0.288109	0.121271
ACSL6	0	0	0	0	0
ACSS1	0.0509495	0.00321795	0.0845691	0.0157679	0.0189454
ACSS2	0.0632883	0.0779215	0.112854	0.0291507	0.202679
ACSS3	0.14255	0.0952382	0.167687	0.0557814	0.0642498
ACTA2	1.26966	1.14041	2.36821	0.978973	20.8062
ACTB	36.8378	55.7973	30.0514	63.7389	60.7473
ACTG1	19.4538	24.5753	17.477	27.9502	26.2496
ACTL6A	0.24296	0.33103	0.29724	0.618764	0.607396
ACTN1	1.12224	0.479858	1.62139	1.47171	4.50137
ACTN4	1.76188	1.78129	1.94728	3.1337	3.23519
ACTR10	0.486836	0.562402	0.562787	0.515696	0.512317
ACTR1A	0.450298	0.623672	0.682736	0.532883	0.457895
ACTR1B	0.486312	0.5002	0.722659	0.430036	0.454761
ACTR2	2.01866	2.7809	2.44681	3.45221	3.09344
ACTR3	1.50917	2.20139	0.859334	3.1614	2.99545
ACTR3B	0.017464	0.0506208	0.113998	0.013717	0.0562809
ACTR6	0.185479	0.180918	0.287435	0.20789	0.531582
ACTR8	0.0791574	0.0875444	0.131202	0.131622	0.206436
ACVR1	0.76358	0.583974	1.29803	0.291129	0.846285
ACVR1B	0.293698	0.180568	0.326559	0.13282	0.353134
ACVR2A	0.290439	0.180758	0.519283	0.148353	0.318494
ACYP2	0.0599581	0.0896472	0.104947	0.140699	0.114932
ADA	0.147139	0.134173	0.04793	0.211631	0.0667316
ADA2	0.0616585	0.049236	0.0377666	0.093145	0.0352192
ADAM10	0.457714	0.596379	0.631356	0.354599	0.441573
ADAM15	0.0988483	0.120377	0.109429	0.206347	0.298699
ADAM17	0.694759	0.655864	1.29327	0.634061	0.6663
ADAM19	0.102414	0.0773513	0.0697276	0.15532	0.337421
ADAM28	0.024833	0.0341649	0.0379147	0	0
ADAM8	0.0569396	0.014182	0.0217558	0.040448	0
ADAM9	0.811025	0.993793	0.622437	0.577424	0.380474
ADAMTS1	1.16735	1.32888	0.874844	0.920488	0.26827
ADAMTS4	0.168669	0.244197	0.310846	0.254235	0.34507
ADAMTSL4	2.5942	3.95018	0.211445	1.18741	0.860195
ADAP1	0.00501156	0.0124059	0	0.0755077	0.0415655
ADAP2	0.011256	0.0110589	0	0	0.0166178
ADAR	1.05095	0.929872	1.39358	1.10788	1.34481
ADARB1	0.0953137	0.0509744	0.125913	0.029985	0.227619
ADAT1	0.112023	0.105656	0.139255	0.272554	0.1718
ADAT2	0.0882549	0.0484192	0.0584945	0.0681173	0
ADCK2	0.0382928	0.0473523	0.0534483	0.0630424	0
ADCY3	0.669101	0.360623	0.750065	0.375154	0.606641
ADCY6	0.156016	0.143371	0.43277	0.0860326	0.149411
ADCY7	0.200317	0.150496	0.0437653	0.170664	0.260032
ADD1	3.11712	3.57588	2.44456	2.01317	2.99158
ADD3	7.26337	8.08926	6.25973	4.49852	3.33937
ADGRA3	0.140852	0.0427572	0.202775	0.0352205	0.071139
ADGRE1	0.000864393	0	0	0	0
ADGRE2	0.00411886	0.00882355	0	0.0315118	0
ADGRE3	0	0.00262079	0	0	0
ADGRE5	0.201637	0.190735	0.125734	0.251368	0.148889
ADGRG1	0.0100812	0.00860242	0.0444543	0.0512756	0
ADGRG3	0.00219508	0.000992805	0.0131651	0	0
ADGRG5	0.00230715	0.00430035	0	0.0262903	0
ADGRL1	0.394193	0.132165	2.39667	0.131161	0.305082
ADGRL2	0.271141	0.166834	0.58657	0.0513933	0.236494
ADH5	1.81326	1.42936	1.65003	1.48178	1.33748
ADI1	1.06294	2.25491	0.772553	1.3284	0.541317
ADIPOR1	0.503937	0.579672	0.509169	0.797658	0.715147
ADIPOR2	0.322605	0.346977	0.332509	0.352516	0.349792
ADIRF	0.599289	0.416031	0.142925	0.507411	0.403461
ADK	0.275425	0.422724	0.109953	0.439584	0.113767
ADM	2.70983	0.917683	0.271676	0.644465	0.649382
ADM2	0.00580342	0.00343464	0.0718448	0.00527228	0.0415655
ADNP	0.438166	0.306023	0.403306	0.310284	0.299409
ADNP2	0.196798	0.204596	0.367229	0.149625	0.226848
ADO	0.380392	0.385645	0.654315	0.523668	0.516562
ADORA2A-AS1	0	0	0	0	0
ADPGK	0.360961	0.367258	0.383345	0.379562	0.23885
ADPRH	0.0383592	0.0606885	0.0310374	0.0838937	0.082886
ADPRHL1	0.0224902	0.0289837	0.0181163	0.00889243	0.0723816
ADPRHL2	0.164654	0.200466	0.209403	0.20746	0.066808
ADRB2	0.00439823	0.00742523	0	0.00534027	0.0415655
ADRM1	0.263215	0.354972	0.296523	0.70333	0.426574
ADSL	0.0522424	0.0585674	0.0722697	0.0487004	0.168146
ADSS	0.271669	0.370391	0.283408	0.421934	0.185993
AEBP2	0.243478	0.169029	0.249567	0.35435	0.236073
AEN	0.0501186	0.0640572	0.0126799	0.102883	0.112929
AES	2.65588	3.64228	3.4961	2.74541	2.44156
AF001548.2	0.0217624	0.0286001	0.016035	0.0243059	0
AF117829.1	0.0683321	0.0308885	0.0746751	0.0910846	0.0726328
AFAP1L2	0.332792	0.39635	0.786643	0.218907	0.951461
AFDN	0.249513	0.272391	0.169004	0.180051	0.206729
AFF1	0.57028	0.363232	0.384051	0.214794	0.456012
AFF3	0.186494	0.119381	0.110593	0.174928	0.0866278
AFF4	0.878821	0.683698	1.51921	0.37217	0.753392
AFG3L2	0.267902	0.223114	0.325861	0.39974	0.256346
AFMID	0.122177	0.171511	0.0935609	0.271008	0.218163
AFTPH	0.300866	0.216229	0.160298	0.272954	0.0435974
AGA	0.180508	0.199558	0.243255	0.195686	0.292496
AGAP1	0.458843	0.544597	0.255762	0.562596	0.239901
AGAP2	0.0231854	0.0128223	0.229069	0.0134961	0.0189454
AGAP2-AS1	0.0582706	0.0335621	0.160363	0.00975471	0.118827
AGAP3	0.338546	0.356894	0.355464	0.266369	0.670801
AGAP4	0.037583	0.0339433	0.0430956	0.0612371	0.088403
AGAP6	0.0944293	0.0576469	0.245147	0.0782857	0.163985
AGBL5	0.0467354	0.0309198	0.0274866	0.112769	0.0603159
AGER	0.0266852	0.0277815	0.0774691	0.0286363	0.216883
AGFG1	0.415955	0.526012	0.483161	0.461574	0.466401
AGFG2	0.170501	0.139199	0.136069	0.18082	0.172642
AGGF1	0.180423	0.193708	0.131089	0.248391	0.431584
AGK	0.133541	0.0961872	0.0974377	0.0836773	0.0545575
AGL	0.308606	0.267721	0.322147	0.156941	0.287232
AGO1	0.239678	0.188795	0.35444	0.0801953	0.0420655
AGO2	0.519839	0.411719	0.500539	0.47719	0.467673
AGO3	0.271519	0.210822	0.571367	0.158942	0.292542
AGO4	0.101108	0.0567335	0.0986403	0.0581983	0
AGPAT1	0.300187	0.301443	0.313042	0.172527	0.290356
AGPAT2	0.029323	0.0266369	0.0862531	0.0920907	0.0838993
AGPAT3	0.240142	0.216189	0.415388	0.120438	0.60138
AGPAT4	0.414093	0.330387	0.275456	0.149067	0.436329
AGPAT5	0.0918315	0.075272	0.197227	0.125895	0.078499
AGPS	0.477191	0.574508	0.352749	0.602351	0.476128
AGR2	0.151882	0.191075	0.137374	1.01975	0.27146
AGR3	0.0271097	0.0359044	0.0106773	0.16119	0.106539
AGRN	0.220601	0.128815	0.586361	0.192667	0.632583
AGTPBP1	0.0372293	0.0417748	0.148773	0.0508336	0
AGTRAP	0.259086	0.317456	0.133628	0.342883	0.120436
AHCTF1	0.257894	0.273194	0.429065	0.205479	0.226284
AHCY	0.2475	0.280868	0.311408	0.496464	0.212001
AHCYL1	1.17996	1.61653	1.28092	1.45493	1.10803
AHCYL2	0.105114	0.0644921	0.154195	0.0460425	0
AHDC1	0.427973	0.332172	0.986626	0.142893	0.705266
AHI1	0.543048	0.419841	0.515134	0.658903	0.50162
AHNAK	13.0632	14.7276	7.70089	5.11526	8.61318
AHR	0.575922	0.539317	0.282567	0.302572	0.539075
AHSA1	0.361969	0.419865	0.421035	0.474577	0.304358
AIDA	1.90026	2.23305	1.88875	1.97426	1.53531
AIF1	0.010046	0.0373135	0.059043	0.0777291	0.0941834
AIF1L	0.613439	2.43802	0.0421571	0.805891	0.0968927
AIFM1	0.171097	0.228154	0.27237	0.192861	0.157141
AIFM2	0.0959542	0.088512	0.106371	0.134821	0.106363
AIG1	0.342846	0.333723	0.412152	0.42211	0.245747
AIM2	0.00944997	0.0311412	0	0.0921363	0.0839143
AIMP1	0.433183	0.540296	0.305448	0.68718	0.506475
AIMP2	0.198318	0.324912	0.203331	0.577005	0.280591
AIP	0.414284	0.504179	0.380859	0.545436	0.415848
AK2	0.664902	0.791854	0.643115	1.07772	0.694516
AK3	1.16933	1.28277	1.01523	0.85442	0.925102
AK4	0.323359	0.241285	0.325665	0.46449	0.210624
AK5	0.0400665	0.0142037	0.136492	0.0124045	0.12099
AK6	0.277135	0.372066	0.216719	0.405185	0.99997
AK9	0.0681374	0.0562459	0.0384311	0.0196382	0.176488
AKAP1	0.105526	0.0963092	0.125135	0.139277	0.107449
AKAP10	0.166745	0.142989	0.127575	0.239009	0.0877456
AKAP11	0.535222	0.456943	0.757883	0.341097	0.311104
AKAP13	2.00973	1.39972	1.98592	0.982777	3.02874
AKAP17A	0.256687	0.217717	0.27672	0.119527	0.111382
AKAP7	0.0791622	0.0343116	0.137727	0.0829091	0.0309888
AKAP8	0.186862	0.170533	0.192239	0.252938	0.0975331
AKAP8L	0.0341761	0.0466297	0.0320891	0.0992669	0
AKAP9	1.83645	1.13129	1.83611	0.683518	1.36519
AKIP1	0.130532	0.182143	0.267185	0.307308	0.43065
AKIRIN1	0.275644	0.308224	0.344101	0.425674	0.205714
AKIRIN2	0.320651	0.313628	0.24312	0.378557	0.537951
AKNA	0.132172	0.131123	0.318156	0.193808	0.148937
AKR1A1	0.804707	0.919222	0.867804	1.10956	1.32489
AKR1B1	0.542003	0.589411	0.485045	0.683373	0.5887
AKR7A2	0.364405	0.457591	0.489526	0.821498	0.466612
AKT1	0.72806	0.930469	0.994429	1.15143	1.23279
AKT1S1	0.233194	0.253103	0.167373	0.239061	0.23656
AKT2	0.939803	1.09327	0.941873	1.05366	1.24614
AKT3	0.550724	0.441181	0.527845	0.3982	0.79794
AKTIP	0.121708	0.149333	0.0530936	0.153453	0.0322706
AL021707.6	0.0155413	0.00927129	0.0182009	0.0124483	0
AL021707.7	0.00250014	0	0	0	0
AL024508.2	0.00313422	0.00127792	0	0	0.0455627
AL031777.3	0.0152695	0.00322669	0	0.0382169	0
AL034397.3	0.00642925	0.00403603	0	0.00816968	0
AL035071.1	0.0202378	0.0456414	0	0.0493554	0.0710738
AL035661.1	0.0143984	0.0222709	0.0445319	0.00527228	0
AL118506.1	0.0500575	0.0150915	0.0649244	0.00282543	0.0949152
AL118516.1	0.0237332	0.0240887	0.0265213	0.0440577	0
AL121603.2	0.0395019	0.0403615	0.0544824	0.0399133	0.0189454
AL121944.1	0.0255558	0.0147503	0	0.0214206	0.0151637
AL135925.1	0.135445	0.0923416	0.134381	0.0600198	0.148068
AL136038.5	0.00953769	0.0228624	0.050748	0.0374599	0
AL136295.5	0.0143636	0.000922246	0.0259896	0	0.0398576
AL136454.1	1.405	1.64296	1.2727	2.91324	0.984207
AL157387.1	0.0937362	0.0559492	0.10657	0.0235356	0.0509589
AL161421.1	0.00692345	0.0253152	0	0.0217522	0.0390413
AL162377.1	0.0272703	0.0136551	0.0941699	0	0
AL354707.1	0.00483379	0.00765399	0	0	0.0309485
AL355338.1	0.021341	0.042215	0.100782	0.0639592	0.027207
AL356488.3	0.0113972	0.0259017	0.0222864	0.00256986	0.0372029
AL357060.1	0.00647785	0.00940956	0	0.00274224	0
AL365361.1	0.0301859	0.0574406	0.016035	0.0381173	0.0666626
AL390728.6	0.0742247	0.0310858	0.143963	0.0432814	0.0630032
AL391832.2	0.00932353	0.0115431	0.0428862	0.0115121	0
AL445524.1	0.0343065	0.065973	0.0401862	0.0775218	0.0151637
AL451165.2	0.0310131	0.0752086	0.0517368	0.020932	0.0486452
AL591895.1	0.082662	0.0683009	0.0660572	0.0124483	0.0286612
AL645568.1	0.0182697	0.0243734	0.0269615	0.0222992	0
AL645608.7	0.0108298	0	0.0114914	0.0463776	0.0242041
AL691432.2	0.0780593	0.054533	0.145719	0.0716711	0.0774694
ALAD	0.344728	0.299028	0.358413	0.443931	0.539466
ALAS1	0.12455	0.189935	0.167757	0.200359	0.394494
ALCAM	0.54534	0.559196	0.479417	0.672583	0.764987
ALDH16A1	0.116867	0.072676	0.0639467	0.0684695	0.117242
ALDH18A1	0.157724	0.157089	0.117265	0.127881	0.242782
ALDH1A3	1.00215	3.26283	1.38694	2.00181	0.781606
ALDH1B1	0.130961	0.15616	0.0983641	0.217652	0.702627
ALDH2	0.573791	0.321042	0.461682	0.29326	0.483324
ALDH3A2	0.699689	0.505121	0.461401	0.306585	0.287806
ALDH3B1	0.0136307	0.045588	0	0.0357997	0.0820256
ALDH3B2	0.0493465	0.008317	0	0.0530432	0.0197535
ALDH4A1	0.0330624	0.0358427	0.0355961	0.0322744	0.188645
ALDH5A1	0.064581	0.0255695	0.310855	0.0723778	0.0592463
ALDH6A1	0.555929	0.483982	0.594517	0.290004	0.386533
ALDH7A1	0.416645	0.415902	0.839416	0.606881	0.637719
ALDH9A1	1.10347	1.64311	1.62352	1.5485	1.05323
ALG12	0.121436	0.107121	0.052794	0.0644427	0.0997511
ALG13	0.257058	0.35679	0.284255	0.349758	0.109326
ALG2	0.481271	0.48528	0.489301	0.428062	0.206927
ALG3	0.175859	0.250756	0.299404	0.435121	0.118089
ALG5	0.244919	0.346286	0.244878	0.522487	0.191349
ALG6	0.0801633	0.103559	0.056509	0.182829	0
ALG8	0.201409	0.286496	0.387478	0.268252	0.29002
ALKBH1	0.0836781	0.0497886	0.0570656	0.193096	0.0639073
ALKBH2	0.106394	0.0828899	0.178915	0.111221	0.174696
ALKBH3	0.0708701	0.0804871	0	0.0676259	0.154337
ALKBH5	0.692713	0.647911	0.461875	0.576811	0.707263
ALKBH6	0.0322741	0.041136	0	0.0285213	0
ALKBH7	0.307392	0.388661	0.252674	0.332766	0.261983
ALMS1	0.0927497	0.0787026	0.107209	0.126937	0.0255111
ALOX12-AS1	0.0271174	0.0440504	0.0129551	0.0263541	0.0785671
ALOX15B	0.00419042	0.00105887	0	0.0208755	0.0670133
ALOX5	0.00906978	0.0101889	0	0.129844	0
ALOX5AP	0.0383162	0.0591696	0.0164361	0.203893	0.0710738
ALPK1	0.104289	0.0762675	0.0707731	0.0344317	0.148901
ALPL	1.62563	0.804023	0.251707	1.10769	0.520085
ALS2	0.176227	0.138871	0.274797	0.0842436	0.054741
ALYREF	0.445611	0.726442	0.678645	1.94218	0.922047
AMBRA1	0.103836	0.0808789	0.118048	0.0954452	0
AMD1	0.3163	0.419779	0.413714	0.803315	0.157444
AMDHD2	0.0713655	0.047813	0.0395632	0.0815455	0.179536
AMFR	0.432216	0.365546	0.690253	0.401196	0.261797
AMMECR1	0.19541	0.227115	0.114849	0.20878	0.320589
AMMECR1L	0.203467	0.176351	0.290643	0.208638	0.279635
AMN1	0.0537881	0.0275476	0.140895	0.0525065	0.06293
AMOT	0.287647	0.161639	0.183229	0.0273795	0.0368144
AMOTL2	2.24474	2.13926	0.796466	1.05708	0.883862
AMPD2	0.112715	0.104881	0.146805	0.0781846	0.0789774
AMPD3	0.016713	0.014913	0.0579569	0.0393462	0.0166178
AMPH	0.0810957	0.0124278	0.209175	0.118156	0.0741252
AMZ2	0.395121	0.47828	0.42814	0.571947	0.375204
ANAPC1	0.131179	0.140114	0.121511	0.154929	0.135727
ANAPC11	0.587342	1.07446	0.576717	1.90852	0.502842
ANAPC13	0.315592	0.407455	0.323676	0.699061	0.252756
ANAPC15	0.0594716	0.104167	0.0324346	0.15891	0.0429919
ANAPC16	0.511019	0.568913	0.474243	0.826432	0.439602
ANAPC2	0.0727882	0.0332651	0.0472216	0.0365163	0
ANAPC4	0.167339	0.147867	0.0896229	0.162087	0.0688002
ANAPC5	0.907345	0.866837	1.04731	1.06348	1.42974
ANAPC7	0.141414	0.19801	0.248916	0.273155	0.137813
ANG	0.194859	0.188461	0.0269835	0.0790676	0.139184
ANGEL1	0.0488564	0.0448679	0.0873788	0.00253338	0.0398576
ANGEL2	0.253717	0.294787	0.302505	0.280677	0.142573
ANK3	0.10175	0.0343637	0.0788586	0.0379484	0.103702
ANKFY1	0.605085	0.378358	0.465245	0.414839	0.589295
ANKH	1.01394	1.25249	1.20423	0.866148	2.05939
ANKIB1	0.635068	0.54517	0.647008	0.524404	0.434735
ANKLE2	0.29237	0.28169	0.352455	0.316153	0.710263
ANKMY2	0.25638	0.262114	0.27597	0.258014	0.317996
ANKRA2	0.170667	0.144647	0.261578	0.0876162	0.123883
ANKRD10	0.191248	0.155182	0.21737	0.12275	0.210546
ANKRD11	1.62942	1.15069	2.11223	0.87292	0.78919
ANKRD12	1.71308	1.30766	1.15193	1.00561	1.16823
ANKRD13A	0.208114	0.222385	0.236139	0.321168	0.285743
ANKRD13C	0.236907	0.237083	0.357983	0.147202	0.128898
ANKRD13D	0.0651339	0.042084	0.14245	0.118749	0.0455627
ANKRD17	0.635477	0.593053	1.10938	0.648158	1.17857
ANKRD22	0.00466579	0.00824428	0	0.0324724	0
ANKRD26	0.28942	0.219375	0.717889	0.226762	0.257073
ANKRD27	0.0691786	0.113359	0.11824	0.0550494	0
ANKRD28	0.335206	0.197562	0.224754	0.209344	0.353599
ANKRD30A	1.3482	0.725486	0.8274	0.604889	0.557758
ANKRD36	0.148832	0.0783603	0.109411	0.120298	0.0883484
ANKRD36B	0.13317	0.0795646	0.197196	0.0462739	0.0816175
ANKRD36C	0.452464	0.211442	0.474933	0.202749	0.221396
ANKRD37	0.127387	0.166891	0.176132	0.201549	0.27256
ANKRD40	0.359718	0.408358	0.761501	0.279204	0.333875
ANKRD42	0.143469	0.083795	0.153806	0.07073	0.0568474
ANKRD44	0.0678642	0.104375	0.0416812	0.196236	0.0957002
ANKRD46	0.132878	0.0983897	0.327951	0.0622418	0.245987
ANKRD49	0.133772	0.106651	0.0290058	0.258551	0.0763831
ANKRD50	0.205225	0.138199	0.499281	0.260345	0.474392
ANKRD52	0.0982492	0.122201	0.164277	0.160282	0.252636
ANKRD54	0.0444613	0.0500751	0.0573711	0.0759853	0
ANKRD9	0.0742728	0.0616327	0.0201319	0.153413	0.0250971
ANKS1A	0.16232	0.206772	0.535003	0.0738107	0.175908
ANKZF1	0.133757	0.0866685	0.094064	0.146729	0.0740176
ANO1	0.0629878	0.0267477	0.0743865	0.0530882	0.950836
ANO10	0.138156	0.151556	0.190449	0.42257	0.0523241
ANO6	0.752052	0.503771	0.629618	0.40344	0.404322
ANO8	0.185097	0.136529	0.178113	0.0768505	0.100425
ANP32A	0.758817	0.825933	1.2893	1.20874	0.897886
ANP32B	1.99204	2.94112	3.85709	8.94417	1.4322
ANP32E	0.391272	0.419575	0.716234	1.38523	0.769195
ANPEP	0.438925	0.432576	0.74263	0.1938	0.179412
ANTXR1	1.94975	2.01959	1.88669	0.965665	7.74322
ANTXR2	1.45581	1.30335	1.90798	0.663513	0.877315
ANXA1	5.55673	7.49299	1.01145	5.84653	4.17785
ANXA11	1.27496	1.62588	0.868727	1.14731	2.06446
ANXA2	15.9244	29.4907	8.70302	28.401	14.7142
ANXA2R	0.0703477	0.04223	0.0399586	0.0601874	0
ANXA3	0.0414123	0.0967164	0.0837056	0.0353699	0
ANXA4	0.921581	1.73893	0.293816	1.20125	0.768261
ANXA5	7.52042	10.491	5.05509	9.31874	7.35493
ANXA6	1.22508	1.08264	0.973888	1.30347	1.73747
ANXA7	0.828341	1.36215	0.546643	1.3755	0.947809
AOAH	0.0024676	0.00557728	0	0.0115788	0
AP000547.3	0.188291	0.230529	0.171037	0.338754	0.116862
AP000763.3	0.00181537	0	0	0	0
AP001505.1	0.0340857	0.0355514	0.0686981	0.0482277	0
AP002381.2	0.00359839	0.00183443	0.0117831	0	0
AP002387.1	0.0179456	0.0336694	0.0126799	0.0631538	0
AP002807.1	0.0168675	0.0134575	0	0.031843	0
AP003498.2	0.00758853	0	0	0.00527228	0
AP1AR	0.193519	0.0955183	0.204353	0.209082	0.151046
AP1B1	0.158874	0.177726	0.213505	0.244181	0.129145
AP1G1	0.275165	0.274109	0.312284	0.390952	0.244453
AP1G2	0.107672	0.103533	0.164981	0.137908	0
AP1M1	0.292275	0.250814	0.143967	0.378129	0.369525
AP1M2	0.0466436	0.0422174	0.0393881	0.100408	0
AP1S1	0.18714	0.283277	0.32355	0.524736	0.106713
AP1S2	0.225277	0.285691	0.138026	0.506419	0.734965
AP2A1	0.408082	0.40217	0.562337	0.529196	0.321416
AP2A2	0.477755	0.472687	0.681756	0.31929	0.554115
AP2B1	1.11286	0.998837	1.47588	0.86438	1.02395
AP2M1	1.30804	1.61358	1.45319	1.83167	2.26681
AP2S1	0.423746	0.593352	0.632802	1.18464	0.751591
AP3B1	0.688386	0.799649	0.771516	0.646843	0.800521
AP3D1	0.578884	0.528745	0.686683	0.726097	0.505688
AP3M1	0.276754	0.343822	0.545933	0.383484	0.350115
AP3M2	0.127951	0.0813434	0.16281	0.141988	0.173377
AP3S1	1.66698	2.23639	1.11628	1.66654	1.94355
AP3S2	0.150113	0.128867	0.109481	0.0268356	0.0397032
AP4B1	0.0872793	0.0808365	0.0580533	0.0640983	0.0180863
AP4E1	0.0600753	0.0894231	0.0759042	0.0491099	0.0790567
AP4M1	0.0635467	0.0512984	0.0890178	0.0515639	0.026813
AP5B1	0.045915	0.0203655	0	0.0636675	0.0397032
AP5M1	0.220254	0.250973	0.285509	0.212527	0.312876
AP5S1	0.181062	0.196851	0.141134	0.220621	0.0507737
AP5Z1	0.0444969	0.0611497	0.0388654	0.00785931	0.0810896
APAF1	0.117919	0.12511	0.112676	0.0705554	0.0555173
APBA3	0.05755	0.0673016	0.0422921	0.028634	0.0186014
APBB1IP	0.726336	1.48713	0.0296153	0.931833	0.0866043
APBB2	0.602823	0.399808	0.655295	0.239326	0.589717
APBB3	0.198407	0.136658	0.318295	0.174822	0.0624819
APC	0.520741	0.372259	0.244514	0.234399	0.474285
APEH	0.232644	0.333971	0.361899	0.393185	0.0450388
APEX1	0.984622	1.06461	1.59788	1.51078	1.1706
APEX2	0.196496	0.216258	0.318283	0.426782	0.219013
APH1A	0.684399	0.61938	0.742128	0.748429	0.417196
APH1B	0.20294	0.225335	0.27058	0.134068	0.197361
API5	0.598597	0.736413	0.59507	0.769207	0.743138
APIP	0.111097	0.12261	0.150543	0.134982	0.106038
APLP2	4.1585	3.16979	5.06669	2.27881	2.25946
APMAP	0.938442	0.938301	1.01678	1.30202	0.918094
APOBEC3A	0.0213686	0.0204942	0.03398	0.0205515	0
APOBEC3C	1.24543	1.1868	1.12582	1.3761	1.01574
APOBEC3G	0.127275	0.108177	0.193903	0.177465	0.0255111
APOBEC3H	0.00375983	0.00311038	0	0.0189594	0
APOBR	0.0119228	0.00271753	0	0.0152628	0
APOC1	0.431163	0.0829599	0.640419	0.250491	0.271817
APOD	58.3074	7.25706	119.669	9.64026	32.2778
APOE	0.595905	0.101312	2.25652	0.123878	1.23421
APOL1	1.22908	1.34238	0.457445	1.30493	1.58183
APOL2	0.365735	0.386411	0.312837	0.651476	0.664129
APOL3	0.408591	0.38034	0.104108	0.31263	0.313664
APOL4	0.0805155	0.0261007	0.113688	0.0440798	0.352696
APOL6	0.659061	0.499506	0.750607	0.872224	0.705823
APOO	0.0591448	0.0893975	0.117035	0.371034	0.130837
APOOL	0.333276	0.310951	0.321056	0.257235	0.260101
APOPT1	0.106604	0.122757	0.120295	0.170145	0.156197
APP	10.2739	7.98392	8.02783	4.44709	6.82448
APPBP2	0.448261	0.370276	0.476496	0.313534	0.527747
APPL1	1.01921	0.773995	1.02015	0.653058	0.760839
APPL2	1.09434	0.935623	1.39444	0.633283	0.561113
APRT	0.395447	0.652101	0.599992	0.581077	0.323849
APTR	0.114811	0.0688477	0.189011	0.0626504	0.0183721
APTX	0.163112	0.21488	0.122043	0.217845	0.420343
AQP3	0.0831718	0.0719467	0.0351532	0.154344	0.0730591
AQP9	0.0179011	0.0094173	0	0	0
AQR	0.221033	0.259678	0.283184	0.128228	0.128414
AR	1.1531	0.58163	0.764257	0.485475	0.839602
ARAF	0.347191	0.384977	0.390815	0.235604	0.30203
ARAP1	0.26039	0.23452	0.095098	0.157632	0.0894081
ARAP2	0.0421852	0.01811	0.016035	0.0390836	0.0471851
ARAP3	0.0124626	0.00878057	0.315992	0.0150518	0.131369
ARCN1	0.668102	0.752665	0.701037	0.723349	0.909934
AREG	0.407509	0.404774	0.390459	0.582839	0.134591
AREL1	0.130786	0.106063	0.0913389	0.166148	0.084368
ARF1	3.91678	4.33731	3.75432	4.13528	3.65176
ARF3	1.58787	1.70913	1.63899	1.36763	1.19863
ARF4	3.82437	6.13674	3.68076	5.77674	5.55127
ARF6	1.36054	1.88225	0.923828	2.33245	1.67555
ARFGAP1	0.229081	0.25684	0.385629	0.285709	0.138396
ARFGAP2	0.184823	0.201183	0.116069	0.186417	0.0848158
ARFGAP3	0.495387	0.708882	0.554879	0.591308	0.481025
ARFGEF1	0.386003	0.323094	0.41787	0.40067	0.2877
ARFGEF2	0.245023	0.244566	0.333068	0.369735	0.230827
ARFGEF3	0.0684798	0.0477898	0.07771	0.10463	0.117927
ARFIP1	0.294693	0.410469	0.490412	0.319574	0.408706
ARFIP2	0.530343	0.619503	0.818793	0.460639	0.608042
ARFRP1	0.253043	0.234848	0.195398	0.27661	0.149017
ARGLU1	1.38744	1.06183	1.66204	0.853952	1.33539
ARHGAP1	1.44527	1.21647	0.971015	1.07458	2.18058
ARHGAP10	0.53091	0.562105	0.461155	0.400402	0.238819
ARHGAP12	0.743402	0.669167	0.571203	0.260521	0.187979
ARHGAP15	0.0154909	0.0292574	0.0301538	0.0749817	0.0508324
ARHGAP17	0.403681	0.442652	0.372399	0.543372	0.145473
ARHGAP18	0.31285	0.193692	0.156696	0.173245	0.075837
ARHGAP19	0.139212	0.0854696	0.142626	0.110539	0.130399
ARHGAP21	1.45951	1.2201	1.20347	0.595504	1.08577
ARHGAP24	0.237832	0.205791	0.219998	0.181971	0.22954
ARHGAP25	0.0305526	0.024612	0.0980247	0.146294	0.0120434
ARHGAP26	0.156347	0.0602394	0.192846	0.0962562	0.0242041
ARHGAP27	0.0354295	0.132498	0.18104	0.0284513	0
ARHGAP29	0.745844	1.12188	0.231314	0.431874	0.298377
ARHGAP30	0.0614321	0.0432276	0.0174046	0.265439	0.0957002
ARHGAP31	0.0887091	0.0697073	0.239356	0.0353133	0.191332
ARHGAP32	0.205128	0.116491	0.190004	0.187956	0.460849
ARHGAP33	0.109024	0.049247	0.129203	0.183609	0.0620707
ARHGAP35	0.333984	0.328727	0.534318	0.236151	0.165574
ARHGAP4	0.0112228	0.0120581	0.0409695	0.0317841	0.0508324
ARHGAP40	0.0363004	0.0138741	0.0151227	0.0380076	0.0454994
ARHGAP45	0.0189291	0.0123633	0.0122061	0.0430718	0
ARHGAP5	0.780744	0.591333	1.30104	0.668126	0.414016
ARHGAP9	0.0528887	0.0480209	0.0453052	0.0499864	0
ARHGDIA	1.25769	1.66901	1.07004	1.72399	2.10132
ARHGDIB	0.278874	0.284662	0.840862	1.76782	0.932812
ARHGEF1	0.338711	0.228018	0.212034	0.334537	0.212806
ARHGEF10L	0.185577	0.158822	0.22729	0.066466	0.258692
ARHGEF11	0.19584	0.154422	0.240153	0.0630783	0.178032
ARHGEF12	0.798661	0.582196	0.62164	0.354958	0.9505
ARHGEF19	0.0604804	0.0566815	0.0950307	0.0592271	0.142027
ARHGEF2	0.367178	0.330536	0.493903	0.480679	0.474096
ARHGEF3	0.218954	0.303549	0.124714	0.256152	0.180571
ARHGEF35	0.0491696	0.0497291	0.0400268	0.030968	0.0441981
ARHGEF37	0.00702592	0.0118411	0	0.019751	0.0254478
ARHGEF38	0.0139681	0.00489801	0	0.0267366	0.0645524
ARHGEF40	0.713689	0.749815	1.91326	0.582912	1.16191
ARHGEF5	0.0754143	0.04278	0.0669083	0.0389174	0.0262884
ARHGEF6	0.263901	0.499172	0.073603	0.194016	0.13756
ARHGEF7	0.347214	0.271362	0.345823	0.251373	0.343588
ARHGEF9	0.232922	0.191164	0.297017	0.149355	0.263757
ARID1A	0.808728	0.581104	1.11937	0.841746	1.31973
ARID1B	0.745402	0.489837	0.68505	0.667027	0.412556
ARID2	0.236622	0.211987	0.348044	0.163187	0.102158
ARID3A	0.108294	0.0760625	0.121199	0.100085	0.110606
ARID3B	0.019063	0.0244298	0.0307046	0.0537912	0.0183721
ARID4A	0.719105	0.525939	1.22008	0.46914	0.843182
ARID4B	1.58986	1.16048	2.10295	1.39111	1.56922
ARID5A	0.0969747	0.0955376	0.0889088	0.12459	0.0920319
ARID5B	2.02459	0.865078	1.77368	0.659245	1.47432
ARIH1	0.610229	0.652978	0.996557	0.691187	0.640052
ARIH2	0.366039	0.415769	0.424711	0.411154	0.504048
ARL1	1.45318	1.83338	1.52381	1.29858	1.01121
ARL11	0.00685346	0.0186604	0	0.031232	0
ARL13B	0.387442	0.325054	0.730337	0.410185	0.563901
ARL14EP	0.268062	0.249809	0.396509	0.336198	0.221746
ARL15	0.15284	0.175721	0.216373	0.101054	0.119066
ARL16	0.143575	0.164271	0.0994913	0.182937	0.207181
ARL2	0.37984	0.632228	0.368913	0.701361	0.732706
ARL2BP	0.924149	1.25143	0.951074	1.00909	0.971965
ARL3	0.430844	0.680116	0.461695	0.955098	0.618897
ARL4A	0.122843	0.138981	0.163136	0.24965	0.188914
ARL4C	1.0875	1.57947	1.68374	0.893729	2.24026
ARL4D	0.170185	0.407662	0.0503696	0.162314	0.165455
ARL5A	0.196616	0.246306	0.184389	0.194163	0.222626
ARL5B	0.313696	0.265585	0.738556	0.157623	0.389821
ARL6IP1	0.995559	0.992983	1.31614	2.87411	1.04696
ARL6IP4	0.502351	0.661271	0.536692	0.750426	0.664371
ARL6IP5	3.59763	3.56304	2.1846	2.32271	2.56322
ARL6IP6	0.135204	0.197722	0.200374	0.446611	0.283541
ARL8A	0.425692	0.526844	0.524871	0.369851	0.613033
ARL8B	1.03307	1.00808	1.04383	0.948043	1.18905
ARMC1	0.278379	0.238524	0.33105	0.488957	0.228522
ARMC10	0.528348	0.625165	0.774877	0.780027	0.748858
ARMC5	0.0557194	0.058216	0.211363	0.0427868	0.0540411
ARMC7	0.0907839	0.050331	0.0815433	0.00673464	0.151958
ARMC8	0.218911	0.291347	0.225887	0.255801	0.319207
ARMCX1	0.762574	0.54387	0.655848	0.318136	0.321616
ARMCX2	0.343273	0.377246	0.501764	0.55232	0.28513
ARMCX3	0.992943	1.10604	1.52553	0.774668	0.859548
ARMCX5	0.127388	0.0824197	0.142973	0.071416	0.0570686
ARMCX6	0.392019	0.407677	0.560182	0.51293	0.466041
ARMH3	0.0517307	0.0615434	0.0772641	0.142174	0
ARMT1	0.0789278	0.121135	0.0935382	0.147448	0.0720908
ARNT	0.447519	0.419972	0.628121	0.311262	0.74785
ARNT2	0.0344974	0.0125323	0.0958588	0.0120017	0.0326433
ARNTL	0.170021	0.151522	0.261261	0.0854535	0.0545069
ARNTL2	0.0176599	0.0558196	0.011587	0.307707	0.161973
ARPC1A	0.61421	0.71006	0.503785	0.775708	0.492354
ARPC1B	0.148924	0.256059	0.121528	0.44897	0.276809
ARPC2	3.21801	5.81389	3.3922	7.1991	6.27819
ARPC3	0.950668	1.43029	1.14032	1.9153	1.07355
ARPC4	0.978566	1.32189	0.930465	1.50339	1.38068
ARPC5	2.00639	2.81514	2.47324	3.78274	2.907
ARPC5L	0.313042	0.451238	0.553316	1.00864	0.423153
ARPIN	0.327229	0.265298	0.505557	0.387415	0.237351
ARPP19	0.379122	0.348478	0.545758	0.813189	0.313194
ARRB1	0.0564542	0.0708239	0.0383249	0.0903481	0.103443
ARRB2	0.117736	0.120106	0.220916	0.221864	0.178936
ARRDC1	0.0934424	0.139718	0.0838468	0.0851895	0.130135
ARRDC2	0.0903819	0.089875	0.0761412	0.128643	0.0569519
ARRDC3	0.707886	0.228266	0.782028	0.348602	0.859076
ARRDC4	0.210504	0.174532	0.282371	0.0976209	0.214269
ARSA	0.105214	0.120607	0.0434714	0.113905	0.0120434
ARSB	0.120563	0.079852	0.143273	0.129035	0.163701
ARSD	0.238939	0.140895	0.264445	0.109437	0.225647
ARSG	0.0195958	0.0106887	0	0.0215787	0.0170943
ARV1	0.100661	0.101799	0.174905	0.109634	0.122252
ASAH1	0.93692	1.11201	1.15088	0.861247	1.31403
ASAP1	0.534004	0.269959	0.496825	0.386508	0.76177
ASAP2	0.647922	0.635025	0.478377	0.497257	0.30192
ASAP3	0.154439	0.0830529	0.114452	0.0809496	0.0366416
ASB13	0.130193	0.0534351	0.198506	0.266561	0.314442
ASB16-AS1	0.0705607	0.0360952	0.03398	0.169367	0.0582297
ASB6	0.0477833	0.0683161	0.07411	0.0555202	0.0255111
ASB7	0.117229	0.0898751	0.117755	0.118255	0.0705966
ASB8	0.398068	0.357306	0.433452	0.484479	0.669745
ASCC1	0.233465	0.2491	0.316818	0.373639	0.193113
ASCC2	0.26282	0.329641	0.22533	0.463744	0.305923
ASCC3	0.213848	0.200359	0.164806	0.306789	0.365421
ASCL2	0.0112003	0.00602596	0	0	0
ASF1A	0.169831	0.141923	0.384024	0.200998	0.0550213
ASF1B	0.00416566	0.011923	0	0.871458	0
ASGR1	0.00294558	0.00672099	0.0102596	0	0
ASH1L	0.862362	0.520969	1.31735	0.438112	0.841753
ASH1L-AS1	0.0199801	0.0166435	0	0.0140049	0
ASH2L	0.266348	0.206061	0.357809	0.344501	0.132317
ASIC3	0.0106095	0.00521359	0	0	0
ASNA1	0.174866	0.233643	0.185225	0.228177	0.484429
ASNS	0.0872446	0.0838731	0.0802658	0.262236	0.0838852
ASNSD1	0.474295	0.453439	0.334554	0.810678	0.582906
ASPH	2.24005	2.17634	3.14452	1.71364	1.6734
ASPM	0.00704084	0.022501	0	0.571957	0
ASPRV1	0.0100956	0.00642335	0.0321847	0	0
ASPSCR1	0.0440378	0.0514091	0.0378333	0.0530119	0.0333403
ASRGL1	0	0.00756075	0.0117831	0.0768339	0
ASS1	0.260829	0.288768	0.15592	0.444757	0.137338
ASTN2	0.0568978	0.0513864	0.455561	0.0402684	0.0351806
ASXL1	0.360549	0.328117	0.461251	0.401982	0.10756
ASXL2	0.550778	0.424648	0.616241	0.375476	0.224317
ATAD1	0.337913	0.27031	0.349205	0.108084	0.316193
ATAD2	0.104935	0.0825086	0.0782154	0.950498	0.0972423
ATAD2B	0.149412	0.1074	0.151499	0.101806	0.0624213
ATAD3A	0.0811718	0.127317	0.167865	0.267669	0.027207
ATAD3B	0.0479135	0.049139	0.0297263	0.0276157	0.0411172
ATAD3C	0.0437048	0.0254265	0.189794	0.0102746	0.0438379
ATAD5	0.0521738	0.0303375	0	0.366275	0
ATAT1	0.0841927	0.136255	0.181361	0.0832616	0.0796295
ATE1	0.157998	0.170693	0.1591	0.155873	0.0385015
ATF1	0.297015	0.307149	0.302317	0.458852	0.308201
ATF2	0.224182	0.17243	0.226157	0.168507	0.278026
ATF3	1.99217	1.37146	0.395999	1.60453	1.18059
ATF4	2.25028	2.26642	1.93267	3.09662	2.52142
ATF5	0.189956	0.117636	0.253698	0.327941	0.118379
ATF6	0.618631	0.577834	0.587653	0.631822	0.731236
ATF6B	0.239998	0.174086	0.218718	0.244121	0.145895
ATF7	0.706009	0.472076	0.60342	0.659531	0.672298
ATF7IP	0.574477	0.453159	0.706223	0.46782	0.960495
ATF7IP2	0.0531665	0.0323265	0.0219024	0.156869	0.0358447
ATG10	0.078294	0.107105	0.0964819	0.106089	0.0255111
ATG101	0.317381	0.446445	0.329266	0.307694	0.297732
ATG12	0.629816	0.709616	0.575717	0.865949	0.294055
ATG13	0.40153	0.387491	0.222038	0.290991	0.367436
ATG14	0.1541	0.0874189	0.304426	0.0354517	0.141558
ATG16L1	0.100088	0.0846968	0.00944132	0.162539	0.106253
ATG16L2	0.0799463	0.0367544	0	0.0633553	0.0632454
ATG2A	0.0686897	0.0553164	0.0765243	0.0669884	0
ATG2B	0.173129	0.171986	0.213288	0.153601	0.229308
ATG3	0.237594	0.320209	0.378209	0.427723	0.24014
ATG4B	0.223515	0.207167	0.373195	0.222289	0.359266
ATG4C	0.139149	0.172312	0.345732	0.132786	0.0805845
ATG4D	0.0215512	0.0145907	0.0153369	0.0399961	0
ATG5	0.313037	0.342104	0.392725	0.324296	0.118425
ATG7	0.161004	0.147967	0.150641	0.108238	0.076813
ATIC	0.240484	0.233667	0.265699	0.480995	0.276941
ATL2	0.228345	0.238993	0.136595	0.40218	0.214812
ATL3	0.848359	0.89842	0.723417	1.07117	0.780364
ATM	0.521566	0.405018	0.964072	0.52806	0.183265
ATMIN	0.344038	0.320916	0.682044	0.315024	0.364293
ATN1	1.82968	1.3717	2.03739	1.38287	2.16474
ATOX1	0.280085	0.469303	0.374974	0.552999	0.405801
ATP10A	0.060275	0.0561445	0.0287647	0.0381074	0.0408219
ATP10D	0.252659	0.131501	0.328942	0.205873	0.340421
ATP11A	0.294791	0.33313	0.224688	0.185091	0.106338
ATP11B	0.318948	0.261651	0.216345	0.357339	0.166712
ATP11C	0.21665	0.154863	0.313697	0.0998968	0.174967
ATP13A1	0.161006	0.128073	0.135762	0.117205	0.209566
ATP13A2	0.0603194	0.0455491	0.0173321	0.0393963	0.211615
ATP13A3	0.310657	0.297447	0.360929	0.237847	0.273394
ATP1A1	0.746018	0.593426	0.812069	0.773725	0.840967
ATP1B1	0.29943	0.199934	0.313553	0.520083	0.316115
ATP1B3	0.77374	0.923214	1.15227	1.53546	0.562801
ATP2A2	1.48037	1.48601	1.9516	1.53423	2.42372
ATP2A3	0.0432182	0.0311308	0.0242956	0.248533	0.0170943
ATP2B1	0.69582	1.66862	1.07293	1.07003	0.78938
ATP2B1-AS1	0.0709978	0.0810054	0.118941	0.0853507	0.248021
ATP2B4	1.89838	1.73628	0.978095	1.12813	1.06503
ATP2C1	0.439786	0.28151	0.364997	0.346457	0.330118
ATP5F1A	1.23938	1.60701	1.73984	2.08906	1.93045
ATP5F1B	1.13359	1.47475	1.34687	2.36671	1.80677
ATP5F1C	0.727772	1.05449	0.746966	1.57318	0.956457
ATP5F1D	0.303047	0.316715	0.377784	0.403618	0.416635
ATP5F1E	6.9048	13.4565	7.83264	17.1319	9.56374
ATP5IF1	1.18819	1.68783	2.35125	2.34104	0.669019
ATP5MC1	0.821889	1.50327	0.697816	2.6444	0.859972
ATP5MC2	2.57877	3.15407	3.32565	4.45556	3.70601
ATP5MC3	1.83414	2.88004	2.10914	4.8066	2.53316
ATP5MD	1.03079	2.03075	1.08063	3.17528	1.17631
ATP5ME	1.97988	3.26711	2.04533	3.98888	2.5021
ATP5MF	1.63923	3.2004	1.50989	4.38034	2.28303
ATP5MG	0.759558	1.05429	0.843401	2.01272	1.22731
ATP5MGL	0.0447761	0.0621844	0.048572	0.130275	0.0774885
ATP5MPL	0.885307	1.58671	0.752215	2.13778	1.17879
ATP5PB	1.01248	1.45332	1.17385	2.1859	1.07119
ATP5PD	1.75892	3.3102	1.75022	4.31834	2.26873
ATP5PF	1.25337	2.09042	1.32222	2.95999	1.8233
ATP5PO	0.637951	0.860131	0.739561	1.00139	0.694981
ATP5S	0.148562	0.18551	0.205028	0.252928	0.243567
ATP6AP1	0.939529	0.846466	1.05442	0.812293	1.2493
ATP6AP2	2.0883	2.47911	2.7735	1.93079	2.08288
ATP6V0A1	0.398394	0.281459	0.382407	0.230253	0.328171
ATP6V0A2	0.110194	0.102094	0.14773	0.171787	0.170082
ATP6V0B	0.567329	0.677745	0.587187	0.940179	0.610171
ATP6V0D1	1.00123	1.16919	1.26173	1.06259	0.82412
ATP6V0E1	2.90619	3.56245	2.40501	3.98881	3.28355
ATP6V0E2	0.0790992	0.0783801	0.0741836	0.182532	0
ATP6V1A	0.443053	0.470211	0.479345	0.419929	0.691605
ATP6V1B2	0.706281	0.589329	0.528682	0.514585	1.16524
ATP6V1C1	0.366247	0.378423	0.253339	0.402089	0.198526
ATP6V1D	0.254798	0.360736	0.135878	0.436172	0.419294
ATP6V1E1	0.722615	0.862048	1.13938	0.710678	0.980543
ATP6V1E2	0.0632141	0.0538304	0.0574188	0.0370466	0.103472
ATP6V1F	1.01975	1.16004	0.698285	1.2314	1.34349
ATP6V1G1	0.980297	1.24074	1.70748	1.40792	1.73953
ATP6V1H	0.228336	0.246327	0.267696	0.245641	0.242706
ATP7A	0.126288	0.0844595	0.143068	0.131136	0.0972905
ATP8A1	0.0199151	0.0202578	0.0206715	0.152599	0.0397032
ATP8B1	0.0563409	0.0321007	0.125002	0.0585068	0.318876
ATP8B4	0.0412423	0.0051486	0.0422461	0.0201877	0.123132
ATP9A	0.446382	0.240244	0.6499	0.142268	0.240691
ATP9B	0.0918987	0.105421	0.145447	0.0899085	0
ATPAF1	0.146718	0.197116	0.280492	0.216032	0.119596
ATPAF2	0.0645537	0.064532	0.129932	0.055563	0.0822991
ATR	0.135931	0.136139	0.295193	0.22463	0.0603649
ATRAID	1.54436	1.77398	1.74823	1.4988	1.76875
ATRX	2.12	1.48529	3.00692	0.792161	1.99832
ATXN1	0.516218	0.451718	0.69382	0.14861	0.71194
ATXN10	0.729675	0.839532	0.895162	1.04817	0.575976
ATXN1L	0.27779	0.221886	0.266356	0.277051	0.278544
ATXN2	0.372513	0.334167	0.433634	0.309749	0.36045
ATXN2L	0.900658	0.76092	1.02788	0.968423	1.21207
ATXN3	0.319281	0.254787	0.38783	0.202214	0.247348
ATXN7	0.315117	0.253189	0.275045	0.234153	0.278638
ATXN7L1	0.121092	0.0851595	0.16661	0.091423	0.0262884
ATXN7L3	0.218296	0.221136	0.223304	0.229728	0.321298
ATXN7L3B	0.93993	0.687412	1.33287	0.686352	0.863309
AUH	0.160077	0.106442	0.186304	0.112514	0.075936
AUP1	0.253741	0.285336	0.141492	0.319127	0.369913
AURKA	0.0294629	0.0650947	0.0135999	0.988453	0
AURKAIP1	0.39716	0.553456	0.385981	0.701238	0.543408
AUTS2	0.691631	0.554476	0.213259	0.415822	0.585619
AVL9	0.0600658	0.077334	0.0827455	0.0670233	0.162836
AVPI1	0.0403056	0.0743365	0	0.0143957	0.0180863
AXIN1	0.123164	0.0756111	0.148898	0.125572	0.14439
AXL	2.0883	3.15147	0.992273	1.17997	1.61287
AZGP1	0.755668	0.58796	0.926811	1.44488	1.56952
AZI2	1.03682	0.632017	1.10396	0.68286	0.744009
AZIN1	0.62114	0.829104	0.424734	0.740611	0.730812
AZIN1-AS1	0.0466922	0.0484383	0.0522839	0.0738152	0.0322706
B2M	22.1145	32.7026	19.2624	31.6078	46.5028
B3GALNT1	0.156785	0.112128	0.371696	0.296034	0.108997
B3GALNT2	0.0908642	0.0619869	0.0508995	0.0504073	0
B3GALT6	0.241901	0.249934	0.244258	0.263256	0.317745
B3GAT3	0.0710886	0.0536636	0.0946333	0.108303	0.0514826
B3GNT2	0.0568564	0.0708566	0.103396	0.0123971	0.168791
B3GNT5	0.0350399	0.0131156	0.0871738	0.0377862	0
B3GNT7	0.00686781	0.00913193	0.0320699	0.00254458	0.0454994
B3GNTL1	0.0082837	0.0295117	0.0201723	0.0457993	0
B4GALT1	1.9639	2.08937	1.90497	2.68588	2.99554
B4GALT2	0.482599	0.634175	0.519112	0.644409	0.332959
B4GALT3	0.139623	0.145561	0.209462	0.232421	0.292437
B4GALT4	0.23572	0.332729	0.232895	0.279965	0.24152
B4GALT5	0.606354	0.420884	0.502291	0.352683	1.10985
B4GALT7	0.0602217	0.0782484	0.0576128	0.107361	0.166922
B9D2	0.0182039	0.0331979	0.0291523	0.0062527	0
BABAM1	0.141247	0.207352	0.0929346	0.434186	0.0870626
BABAM2	0.111279	0.170641	0.138991	0.19668	0.11647
BACE1	0.738924	0.621996	0.891822	0.437523	0.559902
BACE2	0.588603	0.474469	0.51038	0.501641	0.796893
BACH1	0.19572	0.211664	0.266021	0.108456	0.203443
BAD	0.165098	0.234991	0.240451	0.238113	0.144438
BAG1	0.293447	0.27162	0.242695	0.347738	0.199742
BAG3	0.38298	0.534948	0.238997	0.468714	0.34454
BAG4	0.286044	0.194137	0.227005	0.186033	0.113276
BAG5	0.519381	0.610983	0.622853	0.452706	0.434023
BAG6	0.463471	0.392702	0.569349	0.505186	0.614515
BAHCC1	0.158272	0.124406	0.157622	0.0771119	0.136884
BAHD1	0.177972	0.14121	0.31333	0.264475	0.187726
BAIAP2	0.127412	0.132244	0.172907	0.0890369	0.205741
BAIAP2-DT	0.0851686	0.0695222	0.179264	0.024885	0.0262884
BAIAP2L1	0.0330669	0	0	0.0124483	0.0742088
BAK1	0.0584218	0.0563634	0.104214	0.209788	0.0764115
BAMBI	0.0638058	0.146833	0.029575	0.292955	0.467301
BANF1	1.36778	2.00047	2.24199	4.23817	1.91845
BANP	0.132203	0.0952159	0.0442294	0.217318	0.16063
BAP1	0.117399	0.13319	0.162651	0.094467	0.105265
BARD1	0.0550575	0.0380419	0	0.242607	0.0322706
BARX2	0.0203301	0.0195352	0.0110736	0.00939231	0.0265696
BASP1	4.59277	4.54255	2.10717	4.56438	3.86754
BATF	0.00914693	0.00516107	0.016413	0.0924819	0
BATF3	0.0150161	0.0374056	0	0.0842459	0.0242041
BAX	0.406556	0.682904	0.614152	1.02628	0.748515
BAZ1A	0.374242	0.342667	0.510975	0.62726	0.56886
BAZ1B	1.19847	1.05933	1.92252	1.24852	1.11801
BAZ2A	0.372762	0.312627	0.369821	0.295632	0.319801
BAZ2B	0.831411	0.598291	1.15237	0.389256	0.801577
BBC3	0.0961478	0.0882641	0.0722797	0.0917129	0.15024
BBIP1	0.131227	0.183763	0.266509	0.155065	0.0443139
BBOF1	0.10982	0.104751	0.166027	0.125402	0.0374911
BBOX1	0.002524	0.00563594	0.011587	0	0.0300908
BBS10	0.143099	0.125608	0.231002	0.126957	0.137945
BBS2	0.253849	0.243573	0.396926	0.161628	0.0425421
BBS4	0.114552	0.10863	0.21631	0.0925584	0.124191
BBS7	0.133496	0.162635	0.0986007	0.13318	0.0180863
BBS9	0.124696	0.124591	0.0979693	0.109635	0.120594
BBX	1.07793	0.871896	1.24128	0.628709	0.550749
BCAM	0.0742723	0.03393	0.121694	0.0116496	0.0775918
BCAP29	0.764144	0.662572	0.967061	0.682302	0.827338
BCAP31	0.644471	0.719085	0.459027	0.952276	0.998352
BCAR1	0.128986	0.145419	0.229284	0.118825	0.251102
BCAS2	0.287886	0.288555	0.220167	0.475578	0.352669
BCAS3	0.0867188	0.0792494	0.0292582	0.0229013	0.179614
BCAS4	0.0474143	0.0683543	0.0449031	0.317399	0.226169
BCAT1	0.301528	0.474379	0.184317	0.354359	0.705595
BCAT2	0.141405	0.153422	0.181766	0.173749	0.0611155
BCCIP	0.269833	0.327258	0.379938	0.589509	0.417991
BCDIN3D	0.108496	0.123566	0.0724046	0.0552471	0.14166
BCKDHB	0.124987	0.157702	0.147832	0.22431	0.109811
BCKDK	0.234274	0.240253	0.309753	0.316135	0.522508
BCL10	0.323308	0.401187	0.368138	0.506904	0.463842
BCL11A	0.0353108	0.0424156	0.536572	0.222291	0.0240868
BCL11B	0.0425825	0.0469903	0.032448	0.18781	0.110307
BCL2	0.388742	0.195968	0.514945	0.346227	0.267924
BCL2A1	0.0261816	0.0429601	0.0121377	0.252114	0.113787
BCL2L1	0.360787	0.390497	0.470344	0.333151	0.421087
BCL2L11	0.217609	0.125948	0.214198	0.224688	0.312319
BCL2L12	0.113731	0.0965353	0.140993	0.492142	0.0784706
BCL2L13	0.293509	0.283918	0.19975	0.309121	0.136008
BCL2L2	0.143	0.146667	0.291721	0.106486	0.282595
BCL3	0.428938	0.363326	0.25715	0.261048	0.368278
BCL6	0.673897	0.399013	0.183422	0.570435	0.270077
BCL7A	0.139107	0.0696356	0.125781	0.350507	0.171495
BCL7B	0.195107	0.400193	0.286079	0.476488	0.16738
BCL7C	0.227863	0.259078	0.25677	0.281317	0.371634
BCL9	0.271413	0.106059	0.226625	0.132286	0.127408
BCL9L	1.01538	0.560777	0.803392	0.347882	0.808342
BCLAF1	2.88831	2.43257	3.69412	3.22206	2.44562
BCLAF3	0.177582	0.108853	0.0964734	0.0746636	0.213302
BCOR	0.0700941	0.0361782	0.0963464	0.101822	0.0255111
BCORL1	0.212693	0.2005	0.349371	0.156138	0.0333403
BCR	0.0632287	0.0577831	0.0904503	0.111598	0.0183721
BCS1L	0.106246	0.122114	0.0760376	0.127094	0.134224
BDH1	0.0163875	0.0110851	0.0843189	0.0934939	0
BDH2	0.332022	0.228405	0.291618	0.186891	0.149742
BDP1	0.649417	0.46885	0.593632	0.390922	0.558219
BECN1	0.604949	0.674727	0.536052	0.565973	0.385467
BEND7	0.0726755	0.116289	0.0828957	0.0217948	0.0326433
BEST1	0.0488771	0.0220122	0.0222643	0.00461692	0
BET1	0.30921	0.284497	0.313183	0.350721	0.164147
BET1L	0.666916	0.645683	0.667968	0.700647	0.640161
BEX2	0.0279766	0.00787864	0.027711	0.0444633	0
BEX3	2.03163	2.1346	4.1048	1.80693	2.44072
BEX4	0.54612	0.363698	0.595294	0.317342	0.113191
BFAR	0.383789	0.419108	0.40451	0.486931	0.700647
BHLHE40	1.34402	2.94524	0.809318	1.91329	1.83904
BHLHE41	0.392433	0.127197	0.514828	0.103839	0.611879
BICD1	0.179404	0.195023	0.301034	0.102819	0.370897
BICD2	0.594144	0.581931	0.472214	0.518391	0.68145
BICDL1	0.011011	0.0113317	0	0.0698598	0
BICDL2	0.0613213	0.0228156	0.158635	0.0413221	0.0736288
BICRA	0.187595	0.123449	0.42016	0.0968032	0.188559
BICRAL	0.307521	0.205904	0.271631	0.35727	0.287834
BID	0.0838088	0.14179	0.066105	0.265351	0.14525
BIK	0.00998268	0.0123788	0.00625851	0.0436266	0.0333403
BIN1	0.668423	0.99009	0.787148	0.514935	0.548322
BIN2	0.0378957	0.012768	0	0.0899487	0
BIN3	0.0917014	0.0556853	0.0946049	0.0159169	0
BIRC2	0.760869	0.659953	0.94293	0.755126	0.815264
BIRC3	0.0984108	0.124371	0.0254369	0.651959	0.398123
BIRC6	0.31436	0.294345	0.333162	0.194578	0.173873
BISPR	0.00757738	0.0139967	0	0	0.0326433
BIVM	0.277846	0.230208	0.294727	0.26257	0.377936
BLCAP	0.189559	0.165341	0.269166	0.228699	0.355185
BLMH	0.361593	0.321961	0.43514	0.580361	0.958857
BLNK	0.0488577	0.0331845	0.0262593	0.0724842	0
BLOC1S1	0.283774	0.379343	0.515743	0.489292	0.329667
BLOC1S2	0.394473	0.612279	0.311992	1.02256	0.600999
BLOC1S3	0.103018	0.125374	0.0409891	0.0971317	0.0705606
BLOC1S4	0.388705	0.449197	0.157921	0.320528	0.625434
BLOC1S5	0.162318	0.149177	0.232161	0.226346	0.0819854
BLOC1S6	0.882724	0.937105	1.24203	0.763063	0.682941
BLVRA	0.202924	0.184913	0.463252	0.303947	0.289299
BLVRB	0.149958	0.242088	0.105839	0.270611	0.0723211
BLZF1	0.200481	0.16892	0.221584	0.210823	0.292444
BMF	0.0610792	0.0101313	0.136472	0.104889	0.226945
BMI1	0.325358	0.275267	0.566147	0.332508	0.342685
BMP2K	0.323294	0.336055	0.390104	0.521873	0.281207
BMP4	0.714211	0.745967	0.263886	0.236268	0.208913
BMPR2	1.03184	0.762288	1.09275	0.380487	1.89456
BMS1	0.302474	0.225322	0.436955	0.519393	0.202463
BMT2	0.0757005	0.0761231	0.275663	0.0593202	0.165671
BNIP2	0.540746	0.550562	0.843382	0.567142	0.267466
BNIP3	0.457033	0.466071	0.372729	0.529892	0.809939
BNIP3L	1.05037	1.07013	1.00226	0.986003	1.13969
BNIPL	0.0231042	0.026184	0.0157457	0.0035322	0
BOC	0.939054	0.215027	2.65642	0.274742	0.402979
BOD1	0.305303	0.299702	0.302012	0.243496	0.229681
BOD1L1	1.48057	0.977413	1.60472	0.597468	1.10988
BOLA1	0.12171	0.160901	0.118986	0.164008	0.173346
BOLA2B	0.249445	0.53698	0.0747591	0.959913	0.241738
BOLA3	0.195257	0.2795	0.186174	0.573967	0.0870129
BOP1	0.077536	0.0828408	0.0781212	0.260462	0.0616778
BORCS5	0.0988102	0.100916	0.0915851	0.294087	0.0924557
BORCS7	0.458058	0.47694	0.485571	0.449871	0.438918
BORCS8	0.045639	0.0462493	0.0708354	0.0562862	0
BPGM	0.110319	0.129201	0.134007	0.101929	0.108794
BPHL	0.0974547	0.156353	0.0556061	0.177858	0.0870073
BPNT1	0.188578	0.183548	0.329618	0.425044	0.216774
BPTF	1.72738	1.17224	2.01374	1.28704	1.42528
BRAF	0.321436	0.251215	0.394486	0.0870722	0.654369
BRAP	0.164089	0.124309	0.181368	0.209854	0.146391
BRCA1	0.0743958	0.0670233	0.0463238	0.55237	0.0985307
BRCA2	0.0209433	0.0363404	0	0.277781	0.0255111
BRCC3	0.200564	0.188027	0.369608	0.428714	0.282664
BRD1	0.280304	0.275452	0.323083	0.174291	0.337576
BRD2	1.33039	1.15637	2.04521	1.31217	1.4716
BRD3	0.455661	0.383463	0.656519	0.376061	0.713577
BRD3OS	0.12429	0.117567	0.14506	0.0945048	0.0852995
BRD4	1.38576	1.04328	1.58318	1.19584	1.58777
BRD7	0.49037	0.403381	0.631666	0.5363	0.589301
BRD8	0.393583	0.293074	0.848416	0.274725	0.139511
BRD9	0.165452	0.108652	0.161195	0.103533	0.149343
BRF1	0.0583426	0.0444916	0.0149602	0.00965362	0.0166178
BRI3	1.64419	1.59657	1.20566	1.23631	2.151
BRI3BP	0.188348	0.0948552	0.311652	0.633472	0.138239
BRIX1	0.17863	0.231366	0.163519	0.342644	0.0680873
BRK1	1.385	1.83861	1.40183	2.10109	1.16052
BRMS1	0.0869197	0.0892226	0.128866	0.184925	0.056001
BRMS1L	0.16088	0.173086	0.178345	0.245691	0.345715
BROX	0.294754	0.320442	0.254741	0.266269	0.421943
BRPF1	0.0856919	0.0955825	0.136256	0.0951767	0.127294
BRPF3	0.212621	0.145817	0.402752	0.158606	0.15303
BRWD1	0.494732	0.387755	0.571262	0.445422	0.28877
BRWD3	0.103521	0.0761679	0.143835	0.175174	0.114077
BSDC1	0.718845	0.624798	0.979508	0.360319	0.815613
BSG	1.77556	1.77742	1.58933	1.8247	1.69537
BSPRY	0.0536222	0.0615223	0.0663639	0.0761225	0.0262884
BST1	0.341692	0.231663	0.153457	0.206447	0.214784
BST2	0.20383	0.292292	0.200097	0.531456	1.14383
BTAF1	0.145294	0.0991678	0.206067	0.12439	0.164508
BTBD1	0.487758	0.617614	0.493775	0.760907	0.726181
BTBD10	0.218332	0.304749	0.225723	0.278444	0.252028
BTBD19	0.0663984	0.0777709	0.0764057	0.0561774	0.0941095
BTBD2	0.655516	0.609343	0.852344	0.575896	1.02941
BTBD3	0.149566	0.179653	0.359313	0.0462183	0.0170943
BTBD6	0.332066	0.312149	0.288001	0.415898	0.440791
BTBD7	0.340909	0.336917	0.406109	0.154154	0.0867319
BTBD9	0.107592	0.0930881	0.0475688	0.0331741	0.214986
BTD	0.242109	0.189157	0.139686	0.144219	0.0888993
BTF3	3.00333	3.48027	3.38424	4.41337	3.70855
BTF3L4	0.469307	0.581015	0.433012	0.712968	0.872451
BTG1	1.05352	0.693634	1.75136	1.369	1.01685
BTG2	2.55157	1.3078	1.031	1.83963	1.01877
BTG3	0.226487	0.190399	0.453578	0.858905	0.225843
BTK	0.00704929	0.0243174	0	0.0678141	0
BTN2A1	0.191376	0.143683	0.222471	0.104887	0.210677
BTN2A2	0.108114	0.0636151	0.171778	0.0685144	0
BTN3A1	0.336984	0.375594	0.460518	0.220901	0.721048
BTN3A2	0.517082	0.543648	0.592922	0.563088	0.711177
BTN3A3	0.200425	0.199521	0.0731125	0.190598	0.0170943
BTNL8	0.0143855	0	0	0.015017	0
BTRC	0.150931	0.0919181	0.151412	0.174801	0.138933
BUB3	0.650171	0.702502	0.648004	2.06921	0.634847
BUD13	0.0832377	0.052992	0.119484	0.0862201	0.131712
BUD23	0.175795	0.282903	0.197915	0.368419	0.072527
BUD31	0.32373	0.489443	0.222035	0.654303	0.261599
BX284668.5	0.0919135	0.122518	0.0367289	0.1638	0.0671854
BX890604.2	0.0353154	0.026591	0.126965	0.0022963	0
BYSL	0.0560274	0.0531642	0.0315494	0.113258	0.0170943
BZW1	1.30647	1.93049	1.72678	2.60537	1.56005
BZW2	0.461635	0.576024	0.415379	1.04022	0.357327
C11orf1	0.107829	0.116049	0.194211	0.123348	0.208041
C11orf21	0.00457551	0.0095067	0	0	0
C11orf24	0.577473	0.628158	0.781824	0.612831	0.671335
C11orf49	0.135825	0.154802	0.143879	0.0656715	0.240296
C11orf54	0.183164	0.139467	0.22162	0.0982025	0.0716952
C11orf58	1.44617	1.64646	1.64745	1.82878	1.16376
C11orf68	0.643357	0.674061	0.669155	0.295544	0.92448
C11orf71	0.0665437	0.0967008	0.0631891	0.0412239	0.0720908
C11orf74	0.147733	0.192426	0.122755	0.138565	0.11998
C11orf96	1.6229	2.10425	0.401996	1.91711	3.75702
C12orf10	0.112203	0.0836177	0.125709	0.112734	0.194879
C12orf29	0.142488	0.13279	0.179479	0.278086	0.11971
C12orf4	0.118841	0.123489	0.0913266	0.185259	0.03325
C12orf43	0.154818	0.22998	0.17339	0.248494	0.0186014
C12orf45	0.12127	0.0901181	0.101224	0.119162	0.284689
C12orf49	0.158679	0.160663	0.219873	0.251174	0.136415
C12orf57	1.49497	1.56228	2.26139	1.68846	1.76283
C12orf65	0.155731	0.116551	0.248966	0.206181	0.189559
C12orf73	0.0546492	0.074163	0.0322331	0.104118	0.0574134
C12orf75	0.968921	1.44138	0.789892	1.82257	0.808283
C12orf76	0.175079	0.243897	0.219744	0.190951	0.136771
C14orf119	0.361473	0.674373	0.485008	0.547485	0.63159
C15orf39	0.134823	0.136403	0.0909772	0.147645	0.0679267
C15orf40	0.188688	0.162235	0.191923	0.129437	0.198134
C15orf48	0.0253503	0.0332474	0.0375392	0.310747	0
C15orf61	0.345734	0.391993	0.306191	0.393016	0.271291
C15orf65	0.0216955	0.0492323	0	0.0835965	0.102545
C16orf45	0.641746	0.723132	0.889225	0.439792	0.294882
C16orf54	0.00498644	0.00685168	0	0.0145422	0
C16orf58	0.693874	0.580952	0.68952	0.433147	0.632989
C16orf70	0.175597	0.158079	0.23195	0.111274	0.117153
C16orf72	0.861753	0.751914	1.15476	0.603328	0.74036
C16orf87	0.114012	0.0699686	0.078022	0.248973	0.206571
C16orf91	0.0742683	0.0950731	0.041633	0.0926515	0.0333403
C17orf107	0.0173343	0.00596627	0.18528	0	0
C17orf58	1.89362	6.65503	0.300586	2.11018	0.517947
C17orf75	0.121795	0.0911075	0.087372	0.105117	0.0362046
C17orf80	0.214699	0.142577	0.209052	0.0380472	0.143465
C18orf21	0.117974	0.102973	0.111598	0.140078	0.124374
C18orf25	0.152243	0.146037	0.201288	0.19133	0.502522
C19orf12	0.49315	0.497799	0.664233	0.24523	0.804327
C19orf24	0.267662	0.401639	0.177746	0.387578	0.324785
C19orf25	0.0614689	0.048175	0.0376801	0.0359549	0.127308
C19orf38	0.0014378	0.00290641	0.0129265	0.00231856	0
C19orf47	0.0716946	0.0988151	0.162637	0.150796	0.0326433
C19orf48	0.0367992	0.0665424	0.0181908	0.235768	0.0189454
C19orf53	0.824992	1.38376	0.581156	1.90285	1.22744
C19orf54	0.0520677	0.0572987	0.0855794	0.135565	0.0841755
C19orf66	0.858316	0.676676	1.3839	0.648901	1.62275
C19orf70	0.28894	0.419055	0.199873	0.693405	0.258867
C1D	0.264922	0.402508	0.449134	0.604205	0.153664
C1GALT1	0.470825	0.415872	0.166725	0.432894	0.206626
C1GALT1C1	0.35529	0.452127	0.331986	0.360173	0.155794
C1QA	0.0187941	0.0191487	0.0282237	0.0137912	0.0333403
C1QB	0.0244388	0.0429385	0	0.0541632	0
C1QBP	0.190506	0.315025	0.181315	0.490261	0.425046
C1QC	0.0496826	0.0671198	0.0636659	0.0433996	0.0415655
C1R	20.4175	13.2604	6.79323	8.23488	11.1544
C1RL	0.385579	0.22433	0.475834	0.184076	0.137635
C1S	19.9565	13.9307	9.16631	6.99152	15.2208
C1orf109	0.0974943	0.124071	0.104335	0.130947	0.127117
C1orf115	0.0444224	0.0114788	0.0994067	0.021308	0.0189454
C1orf122	0.293801	0.592752	0.495316	0.470178	0.58509
C1orf123	0.385889	0.430437	0.217306	0.492221	0.288395
C1orf131	0.165545	0.180019	0.178358	0.167752	0.0710694
C1orf159	0.0305195	0.0316312	0.0690887	0.00856868	0
C1orf162	0.0331741	0.0185042	0.021484	0.0384902	0.113839
C1orf174	0.211328	0.226213	0.273653	0.26938	0.230614
C1orf198	0.318032	0.211939	0.594788	0.300962	0.663489
C1orf21	1.83864	1.78601	0.633692	1.25787	0.531881
C1orf210	0.00674328	0.00481534	0.0253404	0	0
C1orf216	0.194488	0.229384	0.29625	0.138934	0.371216
C1orf35	0.0966924	0.0871803	0.24489	0.116656	0.132308
C1orf43	0.95559	1.15171	1.18002	1.53555	0.562626
C1orf52	0.269629	0.235423	0.458107	0.314497	0.263617
C20orf194	0.227608	0.199262	0.273284	0.165978	0.284481
C20orf27	0.100529	0.113447	0.198318	0.219004	0.175001
C20orf96	0.232982	0.178095	0.410969	0.173398	0.11241
C21orf91	0.160523	0.14598	0.236268	0.138397	0.125202
C22orf39	0.147028	0.168704	0.108558	0.233512	0.215987
C22orf46	0.089831	0.0798065	0.311311	0.108748	0.232709
C2CD2	0.146213	0.184652	0.0822427	0.0949768	0.147886
C2CD2L	0.0622762	0.0522987	0.011814	0.0823362	0.145974
C2CD3	0.0930228	0.0588965	0.153329	0.107302	0.25162
C2CD4A	0.00754506	0.00224059	0	0.00253338	0
C2CD5	0.227284	0.179492	0.240417	0.079178	0.185293
C2orf49	0.278443	0.261838	0.263874	0.255937	0.198284
C2orf68	0.252762	0.185757	0.267392	0.268234	0.129611
C2orf69	0.176771	0.27011	0.131441	0.366979	0.0807953
C2orf74	0.146839	0.171806	0.185815	0.168224	0.0828866
C2orf76	0.095529	0.185756	0.223701	0.185734	0.186223
C3	20.7639	5.05	0.91669	3.95033	6.3661
C3AR1	0.00195746	0.00208519	0	0.0253925	0
C3orf14	0.0949373	0.134283	0.0647332	0.340469	0.100699
C3orf38	0.21034	0.172599	0.215731	0.273284	0.130037
C3orf52	0.01637	0	0	0.0194177	0
C3orf58	0.308137	0.173423	0.802772	0.134744	0.171683
C3orf62	0.0619801	0.0588716	0.0418287	0.0911394	0
C4orf3	1.98251	3.18592	2.21647	3.16605	3.47787
C4orf33	0.0799054	0.0849214	0.0386952	0.0566985	0
C4orf48	0.0150154	0.0346408	0.00952435	0.019566	0.114066
C5AR1	0.123847	0.0418772	0.147524	0.048551	0
C5AR2	0.0511493	0.0467328	0.0298061	0.0334442	0
C5orf15	0.738865	0.814924	0.72424	0.887462	0.945169
C5orf22	0.0650393	0.0789083	0.0167611	0.137171	0.1813
C5orf24	0.498592	0.529305	0.559289	0.383926	0.426059
C5orf30	0.0474016	0.0224966	0	0.0303937	0.0197511
C5orf38	0.0619364	0.0703551	0.0860497	0.0408412	0.0575181
C5orf51	0.184051	0.23222	0.199593	0.150781	0.138972
C6orf106	0.211251	0.286901	0.195621	0.320617	0.499845
C6orf120	0.312487	0.368955	0.360037	0.10647	0.262913
C6orf132	0.116446	0.349357	0.0157457	0.134671	0.155576
C6orf136	0.0754649	0.104225	0.0607846	0.0480172	0.0975609
C6orf203	0.161814	0.202681	0.182884	0.295444	0.199621
C6orf47	0.142112	0.114777	0.120085	0.091025	0.101535
C6orf48	1.63917	1.2552	3.14061	1.33168	1.95093
C6orf62	1.25196	1.33017	1.4721	1.15095	1.14368
C6orf89	0.775855	0.854547	0.876027	0.739149	0.692095
C7orf26	0.149225	0.164395	0.186098	0.263808	0.129599
C7orf43	0.0779333	0.0990797	0.17613	0.159276	0.0250971
C7orf50	0.400091	0.520852	0.371938	0.6705	0.192464
C8orf33	0.331224	0.366578	0.404541	0.318669	0.493937
C8orf58	0.079652	0.103761	0.0676502	0.0592473	0.10694
C8orf59	0.490401	0.678857	0.418243	1.12325	0.617834
C8orf76	0.125684	0.220153	0.126128	0.284116	0.237437
C8orf82	0.226527	0.153499	0.22879	0.165081	0.0770303
C9orf152	0.0243961	0.0209832	0.0118236	0.00256986	0
C9orf16	0.234352	0.30561	0.664281	0.211474	0.402909
C9orf40	0.0815739	0.0800828	0.0775578	0.294482	0.0993319
C9orf64	0.180991	0.241595	0.21067	0.344546	0.223245
C9orf72	0.0639883	0.0352401	0.112623	0.0622077	0.0411172
C9orf78	0.918663	0.935788	1.09173	0.95411	0.829188
C9orf85	0.187083	0.197092	0.423841	0.111057	0.129137
CA11	0.166069	0.0740992	0.443146	0.0383612	0.0653687
CA12	0.535152	0.330916	0.220693	0.708437	0.524876
CA2	0.0165861	0.00584634	0	0.0426159	0
CA4	0.00204972	0	0	0	0
CA5B	0.15357	0.148123	0.13975	0.118052	0.126527
CA8	0.0134609	0.00623361	0.0338954	0	0.317702
CAAP1	0.16437	0.213574	0.245638	0.20162	0.224809
CAB39	0.381229	0.38978	0.559588	0.543547	0.487392
CAB39L	0.710693	0.737783	0.189346	0.388542	0.0884539
CABIN1	0.180729	0.109659	0.150533	0.0431328	0.166891
CABLES2	0.0428813	0.0151338	0.0392644	0.0364532	0.0166178
CACFD1	0.0655917	0.0354036	0.0814076	0.0746778	0.145539
CACNA2D1	0.386749	0.324123	0.44292	0.236457	0.431606
CACNB1	0.0475737	0.0546366	0.147615	0.00744235	0
CACNG4	0.028518	0.0147025	0.041169	0.0289834	0.0454994
CACTIN	0.121757	0.142768	0.214459	0.0904346	0.231732
CACUL1	0.441478	0.3308	0.350292	0.279691	0.382289
CACYBP	0.782468	0.859807	1.16052	2.23069	1.26171
CAD	0.11698	0.100945	0.100594	0.122478	0.100726
CADM1	0.0372757	0.0374289	0.0593406	0.060529	0.267115
CADM4	0.020046	0.0104577	0.0967834	0.129808	0.0277667
CADPS2	0.178896	0.16835	0.397291	0.132017	0.150527
CALB2	0.009483	0.00772605	0.376861	0.012432	0.546428
CALCOCO1	1.10352	0.778071	1.0538	0.457799	0.901168
CALCOCO2	0.947282	0.909838	0.74433	0.692397	0.985411
CALD1	9.62931	6.75237	21.3175	5.15691	20.2494
CALM1	6.51138	10.0075	5.86668	11.9713	7.77755
CALM2	2.60748	3.37356	4.3039	6.63619	4.33398
CALM3	1.7131	1.81367	1.56514	3.20933	1.29228
CALML3	0	0	0.0200823	0	0
CALML5	0.0664548	0.0757898	0.0854094	0.057757	0
CALR	7.74647	9.89519	7.97614	12.0647	9.09741
CALU	5.1521	7.66324	4.79033	7.26211	6.96763
CAMK1	0.175363	0.140234	0.119433	0.223487	0.0262884
CAMK1D	0.561657	0.678672	0.299971	0.323431	0.35541
CAMK2D	0.964747	0.509561	1.11785	0.639376	0.771531
CAMK2G	0.159824	0.145072	0.147865	0.17332	0
CAMK2N1	2.45971	5.40776	2.15655	2.91675	2.42437
CAMK4	0.0210174	0.0126025	0.0383569	0.0239013	0.0262884
CAMKK2	0.609736	0.625934	0.583141	0.49341	0.559028
CAMKMT	0.0461724	0.0486247	0.0582993	0.0366782	0
CAMLG	0.842652	0.759216	1.00806	0.421046	0.890368
CAMP	0.013504	0	0	0	0
CAMSAP1	0.116266	0.084542	0.121159	0.0229314	0.158899
CAMSAP2	0.608524	0.506892	0.898794	0.340534	0.535254
CAMSAP3	0.00833525	0.00626837	0	0.0177043	0
CAMTA1	0.530043	0.79105	0.568156	1.01211	0.703404
CAMTA2	0.276332	0.239062	0.541501	0.171645	0.257578
CAND1	0.600497	0.565899	0.762762	0.723628	0.837099
CANT1	0.282132	0.291804	0.36232	0.39913	0.314491
CANX	3.58664	3.10778	4.31088	3.4151	4.0631
CAP1	1.58782	2.41402	1.2912	3.05696	2.97365
CAP2	0.0512924	0.0339203	0.0389741	0.0207486	0.0452623
CAPG	0.331104	0.311043	0.322339	0.420001	0.499557
CAPN1	0.892753	0.983093	0.757273	0.576893	0.858277
CAPN10	0.0346207	0.0170689	0.0122061	0.0286126	0.101379
CAPN15	0.15254	0.124616	0.110989	0.242585	0.0558037
CAPN2	1.13045	1.28666	0.599184	1.05674	1.61083
CAPN7	0.232281	0.199563	0.165362	0.130843	0.281608
CAPN8	0.0506146	0.0418374	0.00625851	0.0612371	0
CAPNS1	2.99261	4.51615	2.86452	3.58479	2.745
CAPRIN1	0.681029	0.745321	0.893546	0.914498	0.926267
CAPRIN2	0.162429	0.105179	0.255236	0.104361	0.309019
CAPS	0.0502637	0.0424644	0.0181107	0.104562	0.0614684
CAPZA1	1.74117	2.43928	1.8065	3.49229	2.11344
CAPZA2	0.577726	0.783617	0.452192	1.24552	0.852179
CAPZB	3.95496	5.51553	3.96704	4.79642	5.61728
CARD11	0.00157149	0.00633373	0	0.0777291	0
CARD16	0.0445881	0.0632915	0.0702678	0.140705	0.0362046
CARD19	0.0958929	0.0990311	0.0849987	0.150213	0.166605
CARD6	0.30017	0.30844	0.0452299	0.236819	0.198972
CARD8	0.136152	0.105624	0.0933902	0.120624	0.158008
CARD8-AS1	0.0419458	0.0579299	0.0896243	0.0516827	0.0528224
CARHSP1	0.480056	0.392534	0.201757	1.06323	0.561688
CARM1	0.597255	0.666204	0.672155	0.655236	0.48419
CARMIL2	0.00959209	0.00569767	0	0.0742896	0
CARNMT1	0.160272	0.0937407	0.357895	0.162529	0.054205
CARS	0.257291	0.272728	0.333394	0.242878	0.231843
CARS2	0.172761	0.127862	0.0729848	0.240317	0.171045
CASC3	0.32381	0.261108	0.442075	0.3649	0.258971
CASC4	1.24924	1.3751	1.4669	1.19207	0.937467
CASD1	0.177973	0.137089	0.274456	0.136274	0.715189
CASK	0.303832	0.238282	0.581459	0.252052	0.485314
CASP1	0.127118	0.151612	0.178742	0.133385	0.12854
CASP10	0.0310142	0.0552345	0.0861893	0.0412733	0.0348648
CASP14	0.0262175	0.0183921	0.0175456	0.0750246	0.0262884
CASP2	0.283223	0.160213	0.462917	0.450502	0.516439
CASP3	0.113612	0.174614	0.134316	0.237647	0.255646
CASP4	0.83729	0.885309	0.783222	0.73653	0.872918
CASP5	0.000133241	0	0	0	0
CASP6	0.083337	0.0967444	0.080675	0.134634	0.087474
CASP7	0.229848	0.181681	0.177667	0.169821	0.505262
CASP8	0.224017	0.230648	0.195929	0.192303	0.453965
CASP8AP2	0.308498	0.315805	0.485439	0.549811	0.601533
CASP9	0.0964188	0.175524	0.156217	0.161452	0.138293
CASS4	0.0111566	0.00623937	0	0	0
CAST	3.65694	3.48821	2.02084	2.72541	2.56304
CASZ1	0.0761854	0.0760621	0.0325621	0.35978	0.133981
CAT	0.632046	0.475302	0.708993	0.447107	0.369328
CAVIN1	11.5622	12.8625	6.43428	10.4467	10.4261
CAVIN3	0.999028	1.69141	0.541705	1.10063	1.81347
CBFA2T2	0.273142	0.176021	0.520566	0.0745975	0.257009
CBFA2T3	0.0375597	0.0393925	0.298718	0.0358971	0
CBFB	0.272721	0.286139	0.239175	0.43947	0.235714
CBL	0.12498	0.0877822	0.143111	0.0947268	0.361691
CBLB	0.467075	0.569505	0.177757	0.225813	0.163463
CBLL1	0.149284	0.142698	0.267025	0.126491	0.252317
CBR1	0.253602	0.335212	0.263359	0.375393	0.341437
CBR4	0.167477	0.159605	0.346116	0.100927	0.0748823
CBWD1	0.0900868	0.0933148	0.220981	0.114622	0.156669
CBWD2	0.0678788	0.0670975	0.187662	0.0027205	0.0120434
CBWD5	0.032952	0.0296545	0.0915228	0.0318312	0.0737212
CBX1	0.864178	0.940534	1.31625	1.81973	0.515532
CBX3	1.78732	2.37669	2.31448	5.00866	2.45359
CBX4	0.244697	0.260964	0.406773	0.56172	0.377993
CBX5	0.956668	0.754503	1.42586	1.71709	1.17964
CBX6	0.901272	0.81926	1.1651	0.63025	0.689564
CBX7	0.479854	0.290386	0.262667	0.432932	0.185042
CBY1	0.23995	0.277952	0.216137	0.220629	0.178382
CC2D1A	0.0671111	0.0391804	0.0539244	0.0065099	0.082362
CC2D1B	0.0678057	0.0966291	0.0668073	0.0882545	0.249023
CCAR1	0.737492	0.635957	1.03241	1.00509	0.891747
CCAR2	0.146754	0.100229	0.152749	0.147162	0.105656
CCDC106	0.0767158	0.0770689	0.0783217	0.0743241	0.0606284
CCDC107	0.357402	0.443607	0.362001	0.483372	0.530004
CCDC112	0.0732004	0.0903012	0.144405	0.0969046	0.0186014
CCDC115	0.243688	0.227597	0.170968	0.215112	0.255359
CCDC117	0.222416	0.158015	0.173926	0.351795	0.119291
CCDC12	0.246422	0.255666	0.332251	0.404238	0.171881
CCDC122	0.0544593	0.0607128	0.0417562	0.0796374	0.0655205
CCDC124	0.18247	0.346243	0.08423	0.333514	0.197815
CCDC125	0.106197	0.101202	0.0594421	0.138099	0
CCDC126	0.0580329	0.0471681	0.118705	0.0104431	0.0675081
CCDC127	0.282723	0.309512	0.288978	0.334549	0.0709196
CCDC130	0.189233	0.107306	0.202876	0.0643477	0.284008
CCDC137	0.15582	0.162168	0.157085	0.184293	0.128453
CCDC14	0.263403	0.203077	0.431002	0.470202	0.429709
CCDC146	0.0917218	0.0586051	0.15863	0.0512037	0.0822345
CCDC149	0.0737364	0.0416922	0.129568	0.0409722	0.23932
CCDC15	0.0196615	0.0368203	0	0.0937727	0.104411
CCDC157	0.00830228	0.00889307	0.01161	0.00814678	0.0197511
CCDC159	0.085392	0.0558796	0.126805	0.0841711	0.115419
CCDC167	0.0629915	0.149953	0.0580327	0.373603	0.0309888
CCDC170	0.123402	0.0336208	0.50052	0.0138455	0.110105
CCDC174	0.328909	0.247302	0.367455	0.287235	0.496048
CCDC18	0.0908939	0.0542891	0.0964789	0.195776	0.0411172
CCDC186	1.02886	1.04618	0.928336	0.681944	0.490727
CCDC189	0.0346294	0.0131744	0.0270078	0.0721473	0
CCDC191	0.0902247	0.0683445	0.0857124	0.051297	0.208413
CCDC22	0.0321594	0.0261017	0.104393	0.106246	0.103354
CCDC24	0.0204128	0.0182587	0	0.00876285	0.175152
CCDC25	0.58583	0.779778	0.893623	0.782045	0.515698
CCDC28A	0.275458	0.318434	0.380946	0.150945	0.171512
CCDC28B	0.0873928	0.126642	0.147885	0.078273	0.0242041
CCDC30	0.0392699	0.0572228	0.0903098	0.19606	0.0781669
CCDC32	0.186241	0.23776	0.24009	0.303108	0.137983
CCDC34	0.267267	0.365809	0.389822	1.68933	0.30307
CCDC43	0.226441	0.353227	0.301399	0.403719	0.416015
CCDC47	0.548421	0.588099	0.467449	0.596515	1.28056
CCDC50	0.925385	0.713666	0.624691	0.750803	0.591583
CCDC57	0.0741026	0.0700498	0.0278173	0.0837768	0.0927086
CCDC58	0.0995758	0.140563	0.175954	0.211373	0.137875
CCDC59	0.726989	0.876807	0.585463	1.18025	0.421007
CCDC6	0.653556	0.909332	0.407669	0.538213	0.41255
CCDC66	0.21278	0.174479	0.576089	0.146342	0.216584
CCDC69	0.0592744	0.148424	0	0.310247	0
CCDC7	0.0518897	0.0589084	0.0569763	0.0112204	0
CCDC71L	0.511434	0.483483	0.163189	0.397187	0.362202
CCDC74A	0.163441	0.106638	0.157498	0.151088	0.0587924
CCDC77	0.0518928	0.0395492	0.0896572	0.074773	0
CCDC82	0.465688	0.385372	0.433695	0.365525	0.302701
CCDC84	0.117545	0.0794593	0.114808	0.0573554	0.102128
CCDC85B	0.111573	0.105827	0.0586659	0.0480769	0.212248
CCDC85C	0.0131762	0.00501764	0	0.0298061	0
CCDC86	0.134277	0.138983	0.137291	0.138615	0.315535
CCDC88A	0.767703	0.620103	0.710789	1.25089	0.48751
CCDC88B	0.0143543	0.00796023	0.0135182	0	0
CCDC88C	0.0575594	0.0431325	0	0.14427	0.0170943
CCDC9	0.103891	0.070432	0.0664342	0.0842676	0.0454994
CCDC90B	0.534325	0.789132	0.668322	0.573938	0.630303
CCDC91	0.253128	0.264368	0.464282	0.371571	0.78253
CCDC92	0.599881	0.784247	0.483608	0.440844	0.576782
CCDC93	0.24163	0.250366	0.143791	0.208473	0.222543
CCDC97	0.115846	0.103359	0.0506673	0.0492054	0.0558037
CCL18	0.00246317	0.00259007	0	0.00367387	0.0304202
CCL2	1.58548	2.9922	0.434917	5.32364	0.650576
CCL20	0.00173267	0.00737074	0	0	0
CCL28	0.0628184	0.0285352	0.0853719	0.0447441	0
CCL3	0.0628343	0.0460854	0.0245403	0.241085	0
CCL3L1	0.0159354	0.0263178	0.0121377	0.0175559	0.137471
CCL4	0.0556083	0.0524622	0.0672099	0.391823	0.206207
CCL4L2	0.0516135	0.033224	0.0291877	0.110446	0.3581
CCL5	0.0767629	0.092504	0.234756	0.348212	0.164342
CCL7	0.00154751	0.00542256	0	0.0268183	0
CCL8	0.0381518	0.0309666	0.206932	0.00888928	0.0356689
CCM2	0.0456385	0.0755323	0.0127185	0.0948505	0.117256
CCNB1	0.0139294	0.040549	0.0135401	1.26933	0.039507
CCNB1IP1	0.147009	0.0916138	0.269507	0.124195	0.0994068
CCNB2	0.00832619	0.0110643	0	0.644669	0
CCNC	0.160204	0.157334	0.100867	0.411185	0.145467
CCND1	0.348269	0.325746	1.66209	0.422133	1.05837
CCND2	1.16012	1.01666	2.37865	0.586556	1.44147
CCND3	0.17083	0.242396	0.181767	0.795678	0.308887
CCNDBP1	0.563002	0.762681	0.305561	0.386098	0.522996
CCNE2	0.00744381	0.00761623	0.0129551	0.651136	0
CCNG1	0.565767	0.560632	0.828604	0.552185	0.484521
CCNG2	0.844247	0.561031	0.915906	0.519985	0.587265
CCNH	0.28533	0.328946	0.190982	0.196555	0.176043
CCNI	6.07588	5.03949	7.26731	6.41474	5.49434
CCNJ	0.0495452	0.0759527	0.103769	0.0449678	0
CCNJL	0.0135471	0.0157207	0.0236951	0	0.0242041
CCNK	0.497393	0.497377	0.486246	0.445621	0.704977
CCNL1	0.761534	0.572882	0.53298	0.770879	0.719386
CCNL2	0.831902	0.742867	1.03131	0.552312	0.771082
CCNQ	0.064132	0.0707609	0.0186482	0.159802	0.52511
CCNT1	0.396588	0.382381	0.464929	0.387406	0.33929
CCNT2	0.240454	0.202614	0.155391	0.111515	0.421186
CCNY	1.09174	1.2832	1.04401	0.931645	0.950104
CCNYL1	0.174154	0.269595	0.139271	0.187289	0.211636
CCP110	0.283331	0.198071	0.283086	0.480196	0.221852
CCPG1	1.2537	1.46754	1.2455	0.944299	1.61926
CCR1	0.0174399	0.0216654	0	0.0329694	0
CCR3	0	0	0	0	0
CCR5	0.000944726	0.00353879	0	0.034787	0
CCR6	0.0105446	0.0154974	0	0.036786	0
CCR7	0.0455009	0.032292	0.0321847	0.0497057	0
CCRL2	0.00271424	0.00200211	0	0	0
CCS	0.116508	0.0987269	0.107916	0.173176	0.137882
CCSAP	0.0432693	0.0287147	0.0536382	0.0648647	0.0510222
CCSER2	0.507269	0.516777	0.291509	0.220863	0.584996
CCT2	0.970293	1.19823	1.04455	2.11271	1.28232
CCT3	0.508491	0.635468	0.677949	1.1376	0.734682
CCT4	0.879961	1.09473	0.946403	1.95189	1.11736
CCT5	0.501713	0.834023	0.677464	1.90362	0.620211
CCT6A	0.444172	0.641737	0.708235	1.37285	0.686842
CCT7	0.331192	0.454696	0.478203	0.736284	0.362122
CCT8	0.462503	0.541983	0.405781	1.13858	0.432489
CCZ1	0.348141	0.370624	0.398301	0.340272	0.630331
CCZ1B	0.122935	0.124848	0.0796488	0.0790157	0.158611
CD101	0.0171797	0.0136464	0.0201376	0.0387627	0.0877043
CD109	1.23831	0.76589	0.497162	0.634731	0.535843
CD14	0.0887169	0.120198	0.0121377	0.044339	0
CD151	1.71774	2.78291	0.914343	2.16286	1.63302
CD163	0.00710244	0.00991107	0.0887684	0.0783786	0
CD164	2.17891	2.44887	1.71071	2.12295	1.52189
CD180	0.0076552	0.00204636	0	0.0842346	0
CD1C	0.00381084	0.0144137	0	0.0578522	0
CD1D	0.000742339	0.0041243	0.0209679	0	0
CD2	0.0346177	0.0485543	0	0.286913	0.114662
CD226	0.021055	0.00568363	0.0172049	0.00717888	0.0304202
CD24	1.68377	3.02415	1.43413	1.83316	0.897808
CD244	0	0	0	0	0
CD247	0.012128	0.00902062	0	0.0454959	0
CD274	0.0204374	0.0118487	0.044675	0	0.0592463
CD276	1.89805	1.44495	1.84205	1.00216	1.59836
CD28	0.00588943	0.0118624	0.0127185	0.0559568	0
CD2AP	0.294841	0.260482	0.378123	0.192835	0.354439
CD2BP2	0.193452	0.196058	0.205085	0.198559	0.11979
CD300A	0.00440069	0.00304661	0	0	0
CD300C	0.00295826	0.00513027	0	0.0027205	0
CD300E	0.00204172	0.0102684	0	0	0
CD300LB	0.000147234	0.000820317	0	0.0262903	0
CD300LF	0.00266553	0.00213174	0	0	0
CD302	1.27255	0.667991	1.41357	0.485597	0.796676
CD320	0.112528	0.124991	0.100931	0.223634	0.0498443
CD33	0.000171929	0.00547014	0	0.0111351	0.0326433
CD36	0.165732	0.0121378	0.126669	0.0358264	0.0676856
CD37	0.127088	0.14549	0.021242	0.696322	0.142783
CD38	0.0201802	0.0200791	0.00952435	0.255548	0
CD3D	0.0144404	0.0367134	0.0638298	0.156074	0
CD3E	0.0510182	0.105934	0.0808599	0.414454	0.0547279
CD3EAP	0.10541	0.105732	0.0594123	0.228553	0.091583
CD3G	0.0150043	0.0470851	0.0254369	0.1604	0
CD4	0.0596649	0.0563541	0.137327	0.0444678	0.154751
CD40	0.283495	0.239479	0.201313	0.207828	0.298125
CD44	3.31516	4.30703	1.63797	3.49992	1.68135
CD46	0.46994	0.522817	0.482693	0.420437	0.820099
CD47	2.43242	2.30675	2.24556	2.32494	1.68294
CD48	0.0442731	0.0812718	0.0412618	0.42623	0.104746
CD5	0.00205879	0.0023422	0.0373809	0.0154263	0.0440492
CD52	0.115222	0.190053	0.165123	1.35538	0.232966
CD53	0.0509318	0.102137	0.0929485	0.581902	0.0957002
CD55	4.73042	14.0876	1.74506	5.17315	3.02012
CD58	0.171417	0.257495	0.130637	0.237078	0.110271
CD59	2.5718	3.13938	2.5428	2.95032	2.14373
CD63	12.4089	17.4441	11.6894	15.5449	12.641
CD68	0.252528	0.186253	0.140741	0.345598	0.197851
CD69	0.0988722	0.136516	0.0452069	0.287391	0.311734
CD7	0.0129274	0.0122132	0.016413	0.0782451	0
CD74	1.34811	1.70772	0.733075	10.5407	3.67066
CD81	7.82649	7.25767	7.55999	4.83756	5.75865
CD82	0.0998564	0.149947	0.178535	0.268283	0.523565
CD83	0.0389132	0.0683009	0.0121377	0.374557	0.132342
CD84	0.0350787	0.0137895	0.044675	0.0922855	0.390827
CD86	0.00482573	0.0165842	0	0.0221711	0
CD8A	0.0162653	0.016136	0.0287534	0.00261977	0
CD8B	0.00907076	0.00713953	0.0459867	0.0379188	0.0973873
CD9	0.537781	0.363902	0.144415	0.621339	0.58955
CD93	0.0109137	0.00419257	0.0587524	0.00338748	0
CD96	0.0300604	0.0339229	0.050858	0.125643	0
CD99	12.2159	14.8274	8.0751	9.546	11.7584
CD99L2	0.732382	0.620447	0.688199	0.755783	0.402218
CDA	0.0599542	0.187438	0.0611112	0.218028	0.0957002
CDADC1	0.145815	0.114268	0.234643	0.131689	0.0681165
CDC123	0.41368	0.512164	0.366264	0.88262	0.284896
CDC14A	0.068031	0.0749487	0.0515092	0.0487248	0.0170943
CDC16	0.613766	0.706351	0.936357	0.462987	0.629713
CDC23	0.211334	0.23538	0.139278	0.207845	0.277057
CDC25B	0.112282	0.100763	0.11308	0.157537	0.068024
CDC26	0.16582	0.204439	0.174148	0.247198	0.0610393
CDC27	0.47545	0.466375	0.346831	0.897954	0.533964
CDC34	0.120151	0.0846705	0.0627922	0.196865	0.0914834
CDC37	0.681058	0.763884	0.603245	1.12779	0.931117
CDC37L1	0.214143	0.198763	0.210532	0.132549	0.200305
CDC40	0.442946	0.399449	0.331082	0.339772	0.629598
CDC42	0.0108166	0.00734628	0	0.00493833	0
CDC42BPA	0.75849	0.863091	0.599644	0.537131	0.638988
CDC42BPB	0.404391	0.463529	0.656653	0.219863	0.49782
CDC42BPG	0.00970201	0.00945163	0	0.0977973	0.0534322
CDC42EP1	0.520817	0.325139	0.710481	0.426506	1.3441
CDC42EP3	0.095595	0.0478389	0.189065	0.11177	0.655043
CDC42EP4	0.936253	0.543436	1.6234	0.462329	0.387393
CDC42SE1	0.930018	1.29237	0.945719	1.43992	1.18194
CDC42SE2	0.155315	0.167149	0.0830383	0.189117	0.15578
CDC5L	0.867746	0.842013	0.919429	1.12249	0.739914
CDC7	0.0479902	0.0667855	0.0766077	0.275175	0
CDC73	0.462005	0.440727	0.654828	0.484176	0.674762
CDCA4	0.101846	0.0796756	0.146232	0.716178	0.183766
CDCA7	0.00366326	0.00833221	0	0.317363	0
CDCA8	0.00577069	0.0132036	0.013071	0.546903	0
CDCP1	0.0182366	0.0130902	0.071241	0.0148111	0.0304202
CDH1	0.0825592	0.0820451	0.0285847	0.130664	0.237775
CDH23	0.123659	0.136939	0.12923	0.126335	0.347838
CDH3	0.0207709	0.00868278	0.022579	0.0865694	0.0326433
CDIP1	0.176799	0.0884122	0.189649	0.140533	0.142475
CDIPT	1.19148	0.897757	1.36992	0.76904	1.28914
CDK1	0.00830795	0.00804284	0.0263599	1.55666	0
CDK10	0.0760518	0.103299	0.107987	0.114171	0
CDK11A	0.137992	0.119917	0.266835	0.0658378	0.362937
CDK11B	0.226582	0.221544	0.371616	0.218359	0.192308
CDK12	0.382917	0.343626	0.232498	0.370304	0.694007
CDK13	0.496532	0.427088	0.559511	0.375349	0.687588
CDK14	0.474603	0.363292	0.476809	0.515102	0.42902
CDK16	0.24805	0.301862	0.191897	0.401603	0.27922
CDK17	0.128527	0.106275	0.0813389	0.0875656	0.132326
CDK18	0.0171122	0.00545907	0.0328671	0.0128383	0
CDK19	0.352509	0.251823	0.690255	0.239749	0.199319
CDK2	0.146703	0.151854	0.200922	0.831535	0.290979
CDK2AP2	0.300499	0.526559	0.223945	1.14177	0.61091
CDK4	0.53092	0.636694	0.887383	0.945584	0.571591
CDK5	0.0689138	0.104682	0.0949494	0.166877	0.0300908
CDK5RAP1	0.0896757	0.0629314	0.0665234	0.0426352	0.0197535
CDK5RAP2	0.342568	0.285084	0.655225	0.529961	0.241257
CDK5RAP3	0.245839	0.238334	0.366191	0.194044	0.31506
CDK6	0.506112	0.793605	1.26446	0.629923	0.53673
CDK7	0.2261	0.308498	0.141914	0.388801	0.0586098
CDK8	0.0605861	0.0669647	0.0713369	0.0886516	0
CDK9	0.160754	0.221897	0.134225	0.11546	0.0612645
CDKAL1	0.164648	0.0980131	0.125866	0.155207	0.270079
CDKL5	0.109017	0.101671	0.0500787	0.00737228	0.220944
CDKN1A	1.20615	1.35586	0.326811	1.78225	1.34408
CDKN1B	0.341417	0.187622	0.253639	0.254302	0.367664
CDKN1C	3.24593	1.88708	3.41839	0.719366	1.29911
CDKN2A	0.342979	0.601432	0.158163	0.726328	0.673955
CDKN2AIP	0.119505	0.0872815	0.180723	0.317183	0.0454994
CDKN2AIPNL	0.103024	0.15815	0.0744717	0.248654	0.262019
CDKN2B	0.111332	0.216251	0.0983081	0.0726482	0.538431
CDKN2C	0.513049	0.44822	1.01815	1.67646	0.279281
CDKN2D	0.0914474	0.106876	0.102251	0.442282	0.142993
CDR2	0.385124	0.405132	0.494114	0.596017	0.449388
CDR2L	0.241089	0.332575	0.320019	0.270785	0.129407
CDS1	0.194781	0.310108	0.052999	0.257635	0.162413
CDS2	0.257546	0.218528	0.263326	0.14905	0.297035
CDV3	0.739451	1.09108	0.61204	1.23642	0.688517
CDYL	0.235322	0.21408	0.244392	0.216996	0.116501
CDYL2	0.0459407	0.0137532	0.0679972	0.0301917	0.0449875
CEACAM1	0.0167254	0.0120797	0.0200024	0	0
CEACAM3	0.000604525	0.00215671	0.0279005	0	0
CEACAM4	0	0	0	0	0
CEBPA	0.109994	0.0365399	0.155973	0.080131	0.0262884
CEBPB	1.65452	0.973211	1.24571	1.07996	1.40387
CEBPD	2.56741	1.38635	1.19827	0.776699	0.851108
CEBPG	0.276512	0.214158	0.115166	0.368386	0.390809
CEBPZ	0.675985	0.63612	0.547105	0.773135	0.708408
CEBPZOS	0.517207	0.522259	0.480671	0.499866	0.549794
CELF1	0.845938	0.61246	0.721145	0.618396	0.544873
CELF2	3.08589	2.4198	1.3064	1.56047	1.5808
CELSR1	0.0465755	0.0282227	0.101734	0.079227	0.099104
CELSR2	0.0785619	0.0404442	0.0858942	0.0405074	0.0862772
CEMIP2	0.125538	0.0837306	0.210509	0.162251	1.08254
CENPB	0.362293	0.471212	0.622959	0.887684	0.57023
CENPC	0.454639	0.265198	0.382836	0.54213	0.154246
CENPE	0.0470949	0.0591221	0.00944132	1.1217	0.0934349
CENPF	0.104049	0.0446994	0.100968	1.80118	0
CENPH	0.0225068	0.0299958	0.0221461	0.405395	0
CENPJ	0.105058	0.0654672	0.0793039	0.223719	0.0858968
CENPQ	0.129269	0.165166	0.100867	0.625775	0.112673
CENPS	0.0431074	0.0561771	0.0114688	0.245984	0
CENPT	0.224047	0.286102	0.161901	0.242344	0.155797
CENPU	0.0300176	0.042442	0.0603538	1.42777	0
CENPV	0.0895444	0.0543385	0.164132	0.115472	0.134407
CENPW	0.0746385	0.0905455	0.142936	0.79279	0.0368144
CENPX	0.163733	0.267822	0.184377	0.972526	0.216251
CEP104	0.130729	0.142716	0.0649206	0.132479	0.0564754
CEP120	0.256819	0.184305	0.330344	0.181355	0.141726
CEP128	0.0525584	0.0201599	0.0572469	0.174625	0
CEP135	0.108111	0.0934573	0.0760471	0.291102	0.435379
CEP152	0.113958	0.162623	0.016035	0.17763	0
CEP162	0.323685	0.203492	0.767941	0.345283	0.211604
CEP164	0.100791	0.111736	0.105846	0.0491188	0.026813
CEP170	0.727449	0.567721	1.18216	0.430038	0.512343
CEP170B	0.0777448	0.0707167	0.237486	0.070763	0.205906
CEP19	0.0458346	0.036515	0.0705035	0.0980237	0
CEP192	0.101036	0.101237	0.117077	0.0738603	0.0304155
CEP250	0.0371471	0.0423586	0.0828703	0.0573865	0.211397
CEP290	0.527796	0.448131	0.927704	0.304269	0.412701
CEP295	0.108279	0.101182	0.264095	0.169094	0.16472
CEP350	0.552678	0.539541	0.577168	0.324145	0.263588
CEP41	0.110177	0.142881	0.0958382	0.105381	0.0981903
CEP44	0.228471	0.180938	0.271423	0.158031	0.0900002
CEP57	0.43288	0.263319	0.681291	0.580824	0.531664
CEP57L1	0.171837	0.209813	0.226431	0.222143	0.10827
CEP63	0.274641	0.297567	0.375434	0.400257	0.371279
CEP68	0.238376	0.169434	0.335191	0.145639	0.0648003
CEP70	0.0782339	0.0477721	0.212003	0.0773969	0.155327
CEP78	0.198688	0.138189	0.644634	0.295597	0.285606
CEP83	0.111494	0.0868648	0.0813033	0.153192	0.217879
CEP85	0.0331642	0.0232396	0.0332676	0.191176	0.115697
CEP85L	0.216609	0.275619	0.494425	0.173472	0.269368
CEP89	0.178811	0.205677	0.230074	0.190564	0.101812
CEP95	0.217157	0.106698	0.299878	0.130701	0.0842721
CEP97	0.142007	0.116374	0.100914	0.277188	0.424269
CEPT1	0.259114	0.192418	0.258204	0.275374	0.156933
CERCAM	2.11254	2.32137	1.502	1.89248	2.88751
CERK	0.27288	0.166432	0.13205	0.231331	0.320973
CERS2	1.25577	1.21934	1.37592	1.77148	1.38382
CERS4	0.0994721	0.111629	0.124608	0.0416786	0.307927
CERS5	0.21099	0.154563	0.25431	0.179347	0.0722907
CERS6	0.186766	0.138884	0.368062	0.323567	0.370609
CES2	0.54953	0.436109	0.798407	0.392695	0.361181
CETN2	0.335602	0.448224	0.453416	0.492861	0.310746
CETN3	0.389037	0.408891	0.30681	0.511025	0.15695
CFAP20	0.344928	0.40336	0.522411	0.821228	0.198251
CFAP298	0.164604	0.173175	0.142465	0.247609	0.196357
CFAP36	0.511378	0.50466	0.615928	0.523507	0.639059
CFAP410	0.0563056	0.0677639	0.17266	0.0548639	0.0517125
CFAP44	0.143627	0.0811966	0.0447819	0.098228	0.0309485
CFAP58-DT	0.000117614	0.00428237	0	0	0
CFAP97	0.943816	0.914518	0.940053	0.884824	1.1051
CFD	12.5859	10.8851	0.251011	4.39666	0.555148
CFDP1	0.776952	0.73864	0.770029	0.575809	0.431226
CFL1	9.03177	15.6509	11.8519	27.2433	16.8353
CFL2	0.395792	0.608901	0.225742	0.462461	0.193627
CFLAR	1.0697	0.943131	1.15356	0.531283	0.83246
CFP	0.000213089	0	0	0.0137912	0
CGAS	0.095787	0.107853	0.160439	0.210587	0.116012
CGGBP1	0.749029	0.736075	0.940739	1.02045	0.945052
CGNL1	0.0574427	0.00712373	0.222787	0.0329822	0.106106
CHAF1A	0.0997131	0.0591959	0.0842858	0.538186	0.126477
CHAMP1	0.209095	0.226194	0.131951	0.341487	0.115527
CHCHD1	0.335962	0.418468	0.326852	0.543847	0.43729
CHCHD10	0.23295	0.209301	0.599992	0.217187	0.855609
CHCHD2	2.61829	4.14483	2.92777	6.49897	3.71901
CHCHD3	0.217207	0.214873	0.222842	0.454298	0.302002
CHCHD4	0.100394	0.140109	0.138662	0.207896	0.10923
CHCHD5	0.178729	0.251401	0.208579	0.366308	0.26355
CHCHD7	0.155708	0.231117	0.116573	0.353269	0.285901
CHD1	0.55384	0.69242	0.654491	0.47531	0.400592
CHD1L	0.274639	0.28073	0.210382	0.41879	0.250189
CHD2	0.706773	0.418761	1.10407	0.310647	0.418002
CHD3	0.677534	0.448283	0.70247	0.269863	0.420221
CHD4	0.450565	0.283999	0.649306	0.277914	0.406156
CHD6	0.278988	0.256721	0.524854	0.126063	0.577065
CHD7	0.0391981	0.0303231	0.0303012	0.248503	0.0452013
CHD8	0.410812	0.267174	0.737877	0.289343	0.507559
CHD9	0.98599	0.546691	0.993493	0.367891	0.844873
CHDH	0.0667179	0.014077	0.266106	0.00586071	0
CHEK1	0.0173255	0.0247092	0.0182396	0.553332	0
CHERP	0.197247	0.166828	0.322094	0.188358	0.0974927
CHFR	0.121335	0.0957611	0.199154	0.0794298	0.182677
CHI3L1	0.469136	0.142042	0.0643966	0.111541	0.755214
CHI3L2	0.0962197	0.0687035	0.01318	0.0856788	0
CHIC2	0.604697	0.916674	0.719602	0.654469	0.502145
CHID1	0.480308	0.42613	0.297423	0.3877	0.560248
CHKA	0.0621267	0.0587178	0.184812	0.152234	0.206155
CHM	0.225117	0.189854	0.132943	0.161648	0.0980727
CHML	0.0620781	0.0712985	0.216232	0.120434	0.141715
CHMP1A	0.391472	0.55204	0.316734	0.445136	0.425764
CHMP1B	0.775824	1.19918	0.430561	1.18637	1.00981
CHMP2A	0.724002	0.958808	0.611889	0.835074	0.814143
CHMP2B	0.551783	0.613801	0.916638	0.644684	0.433322
CHMP3	1.41672	1.53626	1.61675	1.373	1.99159
CHMP4A	0.186693	0.227926	0.240646	0.436441	0.0914147
CHMP4B	1.56853	1.44752	1.78385	1.46403	1.38072
CHMP4C	0.00981718	0.0106849	0.00881911	0.00256986	0
CHMP5	0.612089	0.819584	0.783548	0.977425	0.501661
CHMP6	0.0681841	0.0682666	0.0897269	0.0450045	0.176989
CHMP7	0.11774	0.101992	0.175094	0.111395	0.0802471
CHORDC1	0.21335	0.222622	0.366673	0.322749	0.299786
CHP1	0.305113	0.363202	0.178844	0.160901	0.125971
CHPF	0.634117	0.572036	0.551738	0.330865	1.57802
CHPF2	0.126447	0.134033	0.216278	0.0553797	0.195328
CHPT1	0.533724	0.392828	0.328351	0.294201	0.376987
CHRAC1	0.307077	0.380644	0.230324	0.718677	0.468667
CHRNB1	0.0927016	0.0811037	0.17455	0.0327233	0.183073
CHRNE	0.0133299	0.0122579	0.0234575	0.0496011	0
CHST11	0.192096	0.0612	0.279818	0.288097	0.388244
CHST12	0.521987	0.668287	0.475139	0.384549	0.374123
CHST14	0.72916	0.585701	0.806846	0.580084	0.55991
CHST15	0.313986	0.483182	0.716349	0.331662	0.542233
CHST2	0.127702	0.0980206	0.839094	0.0691656	0.203774
CHSY1	0.530295	0.487153	1.62499	0.515999	0.558842
CHTF8	0.359803	0.453363	0.418576	0.573489	0.392086
CHTOP	0.523691	0.565672	0.580389	0.676557	0.539624
CHUK	0.109007	0.146789	0.191598	0.101714	0.107461
CHURC1	0.590796	0.570849	0.540474	0.439065	0.559693
CIAO1	0.353357	0.386176	0.573439	0.55594	0.272782
CIAO2A	0.251867	0.271884	0.154521	0.586674	0.288377
CIAO2B	0.322667	0.486854	0.512859	0.728624	0.470899
CIAPIN1	0.108529	0.137538	0.119308	0.194405	0.306543
CIB1	0.400496	0.667317	0.228768	0.612809	0.41594
CIB2	0.0550265	0.0365215	0.457042	0.13407	0.15717
CIC	0.220593	0.219279	0.353406	0.286251	0.0894703
CIDEB	0.14998	0.15764	0.294376	0.147306	0.0390413
CIITA	0.0305963	0.0153311	0	0.0729613	0
CINP	0.30287	0.359357	0.345468	0.389298	0.292379
CIP2A	0.0330234	0.0386215	0.0784949	0.28652	0.0166178
CIPC	0.0292574	0.0359887	0.0755743	0.00274224	0
CIR1	0.866678	0.749081	0.955285	0.703875	0.658985
CIRBP	3.777	3.09429	5.80519	2.59054	3.62923
CISD1	0.137517	0.157374	0.106171	0.364264	0.219372
CISD2	0.220526	0.229057	0.289367	0.555238	0.287056
CISD3	0.0988338	0.192459	0.0491012	0.179701	0.276923
CISH	0.0232467	0.0205842	0	0.0428672	0
CITED2	0.498372	0.419185	0.148734	0.202192	0.447277
CITED4	0.219456	0.473795	0.20001	0.152211	0.379624
CIZ1	0.655802	0.623562	1.14026	0.622197	0.778524
CKAP2	0.0802615	0.100484	0.217494	0.765777	0.0187504
CKAP4	3.68789	4.74094	4.36428	5.32821	4.45653
CKAP5	0.619592	0.538601	1.01888	0.826397	0.323896
CKLF	0.138648	0.289649	0.045191	0.756684	0.383078
CKS1B	0.314955	0.320703	0.363818	1.62864	0.215327
CKS2	0.101353	0.184225	0.112426	3.76503	0.0197511
CLASP1	0.186036	0.229921	0.283823	0.171324	0.412898
CLASP2	0.220342	0.149785	0.190231	0.236361	0.216489
CLASRP	0.217572	0.157797	0.0537249	0.0659767	0.281806
CLCC1	0.469298	0.395764	0.541217	0.438579	0.17622
CLCF1	0.14746	0.13741	0.165054	0.185122	0.145817
CLCN3	0.755646	0.648408	0.708283	0.398228	0.426784
CLCN4	0.132271	0.045273	0.107687	0.132441	0.0309485
CLCN6	0.132798	0.0676106	0.0690551	0.0536666	0
CLCN7	0.113191	0.0521476	0.19792	0.0310783	0.248121
CLDN1	0.0263176	0.0165519	0.0429681	0.0340107	0.0931967
CLDN3	0.0411332	0.0525096	0.0244939	0.0618853	0.0415655
CLDN4	0.230782	0.207953	0.232382	0.544275	0.0961839
CLDN7	0.124144	0.0964413	0.154035	0.297559	0.0444565
CLDN8	0.00587801	0.00717344	0	0.0205095	0
CLDND1	0.831523	0.784506	0.963533	0.891342	0.451279
CLEC10A	0.00555703	0.00722477	0	0	0
CLEC11A	1.39222	0.602124	3.31411	0.787629	2.10022
CLEC12A	0.00629295	0.0129131	0	0	0.0326433
CLEC16A	0.0478461	0.0691918	0.13437	0.103113	0.133842
CLEC2B	0.804323	0.768435	0.485521	0.470972	0.907548
CLEC2D	0.16005	0.0951772	0.170129	0.489363	0.113462
CLEC4A	0.00547144	0.00848385	0.0222968	0	0
CLEC4D	0	0	0	0	0
CLEC4E	0.00871317	0.00624789	0	0.0123601	0
CLEC5A	0.00421937	0.0041465	0.0163579	0	0
CLEC7A	0.0261177	0.0200024	0.0914745	0.131637	0
CLHC1	0.0232329	0.0214765	0.0144572	0.0328958	0.0672966
CLIC1	0.78526	1.33499	0.361011	1.29927	1.08855
CLIC2	0.453555	0.251861	0.346539	0.102328	0.174863
CLIC3	0.0233494	0.0234154	0	0.0588868	0.269668
CLIC4	1.39546	1.7007	1.26723	2.01582	2.31661
CLIC6	0.0591875	0.059164	0.0672331	0.0273798	0.12441
CLINT1	0.879049	0.930531	0.643179	0.725475	0.454669
CLIP1	1.13101	1.24002	0.500341	0.76008	0.885394
CLIP4	0.133596	0.10548	0.0802592	0.152671	0.0368144
CLK1	0.916392	0.67426	0.792923	0.645034	0.884056
CLK2	0.515853	0.3614	0.456711	0.309372	0.487895
CLK3	0.175311	0.177201	0.191376	0.14065	0.0674425
CLK4	0.235142	0.149407	0.123132	0.129262	0.209092
CLMN	0.138785	0.032856	0.475908	0.336471	0.256956
CLMP	1.70062	1.13938	2.05015	0.923504	1.4772
CLN5	0.370523	0.410683	0.313265	0.212691	0.341496
CLN8	0.241214	0.346204	0.111069	0.265272	0.159591
CLNS1A	0.518546	0.486926	0.727297	0.630013	0.508335
CLOCK	0.313132	0.353276	0.377658	0.340474	0.0613266
CLP1	0.076188	0.0975457	0.0633521	0.0586769	0.100355
CLPB	0.104978	0.0947988	0.239162	0.121801	0
CLPP	0.0820715	0.145631	0.0415614	0.161836	0.203203
CLPSL1	0.0034058	0.00315777	0.0163579	0.0383522	0
CLPTM1	0.564882	0.48896	0.743619	0.499555	0.563615
CLPTM1L	0.627804	0.6513	0.577875	1.07842	0.879271
CLPX	0.331152	0.338714	0.373239	0.519114	0.269518
CLSTN1	0.929393	0.623736	1.748	0.480266	0.696294
CLSTN2	0.208406	0.057593	0.253468	0.0816039	0.147142
CLSTN3	0.650194	0.153218	1.40245	0.229674	1.23319
CLTA	1.30763	1.66229	1.03934	2.13911	2.14156
CLTB	0.286028	0.520596	0.344894	0.369076	0.355671
CLTC	2.41356	2.564	2.62579	2.54105	2.91617
CLU	10.072	8.55501	0.938232	5.64333	2.54176
CLUAP1	0.280433	0.227125	0.229003	0.19046	0.0265696
CLUH	0.0713757	0.0661905	0.0515213	0.0273184	0.0333403
CMAS	0.548098	0.627822	0.86008	0.730823	0.756475
CMBL	0.668503	0.41952	0.691131	0.405491	0.322677
CMC1	0.170091	0.320328	0.133407	0.458351	0.372861
CMC2	0.116161	0.185201	0.0943987	0.474109	0.0910159
CMIP	0.689197	0.880704	0.320657	0.679122	0.956579
CMPK1	0.774656	0.836335	0.68415	1.13127	0.854055
CMPK2	0.0171483	0.0348557	0.0468053	0.0457571	0.494817
CMSS1	0.142695	0.159118	0.176817	0.367292	0.335789
CMTM2	0.00522053	0.00522012	0.0279005	0	0
CMTM3	1.97808	2.89605	1.40481	1.25381	2.27723
CMTM4	0.214418	0.167422	0.351279	0.0881861	0.622284
CMTM6	1.02051	1.33312	1.45399	1.53714	1.15371
CMTM7	0.110724	0.156596	0.111816	0.355917	0.263031
CMTM8	0.074845	0.0123999	0.125587	0.0615718	0.165581
CMTR1	0.136541	0.119654	0.20688	0.0713333	0.0460997
CMTR2	0.106284	0.141346	0.19625	0.0994105	0.175702
CMYA5	0.177644	0.111276	0.2844	0.100654	0.0758544
CNBD2	0.0522326	0.0513942	0.0641637	0.0326026	0
CNBP	1.24736	1.36151	1.29898	1.73464	1.83217
CNDP2	0.430641	0.439494	0.493784	0.563305	0.398345
CNEP1R1	0.117137	0.10348	0.0631214	0.0776123	0.130174
CNFN	0.0139335	0.0494119	0.00625851	0	0.177035
CNIH1	0.449661	0.569754	0.618435	0.706799	0.854199
CNIH4	0.632928	0.83287	0.609943	1.2263	0.728621
CNKSR1	0.0182583	0.0116012	0.0462913	0.0245834	0.0333403
CNKSR3	0.0338175	0.0326057	0.0889916	0.0198146	0.0740972
CNN2	3.08244	2.65249	5.73047	3.1695	7.90453
CNN3	5.8048	6.11219	8.46774	6.00535	8.90011
CNNM3	0.131709	0.0921117	0.0286946	0.0549842	0
CNNM4	0.0750096	0.057835	0.15257	0.0874512	0.0910621
CNOT1	0.511767	0.460107	0.632966	0.433438	0.475056
CNOT10	0.162162	0.135015	0.0773415	0.141874	0.0569898
CNOT11	0.211524	0.210808	0.0791129	0.234623	0.189968
CNOT2	0.754878	0.760343	1.00756	0.980922	0.749661
CNOT3	0.130622	0.117789	0.165951	0.010727	0.107265
CNOT4	0.362058	0.262339	0.486781	0.16639	0.413201
CNOT6	0.100414	0.111874	0.406984	0.146179	0.08269
CNOT6L	0.417487	0.31959	0.550708	0.412982	0.615255
CNOT7	0.447579	0.451802	0.628998	0.691205	0.576794
CNOT8	0.181301	0.185045	0.184421	0.297748	0.25534
CNOT9	0.497926	0.481159	0.538006	0.808918	0.280666
CNP	0.657196	0.613407	0.657308	0.898338	0.975668
CNPPD1	0.430032	0.412433	0.169528	0.420045	0.251747
CNPY2	0.247691	0.204385	0.277157	0.350966	0.315414
CNPY3	0.208736	0.189967	0.27721	0.282687	0.451887
CNST	0.100405	0.118718	0.124066	0.115528	0.317432
CNTLN	0.548384	0.349197	0.810373	0.630521	0.55855
CNTRL	0.206984	0.13516	0.245846	0.481942	0.198123
CNTROB	0.133462	0.0660003	0.162758	0.200027	0.0673946
COA1	0.214401	0.235679	0.204752	0.42715	0.500926
COA3	0.484802	0.721325	0.526729	0.956283	0.425246
COA4	0.298966	0.419927	0.326082	0.603337	0.383857
COA5	0.138996	0.16921	0.0834494	0.238802	0.130584
COA6	0.251399	0.384485	0.375129	0.417648	0.2851
COA7	0.093449	0.0910589	0.202849	0.191731	0.0713527
COASY	0.0944303	0.101283	0.122404	0.222013	0.0455627
COBL	0.0430627	0.0430831	0.0252509	0.0115013	0.0621172
COBLL1	0.0714984	0.1338	0	0.212085	0.158952
COG1	0.182841	0.137149	0.298077	0.226621	0.14093
COG2	0.19733	0.169038	0.125106	0.22951	0.182578
COG3	0.207477	0.216917	0.261567	0.0662926	0.195602
COG4	0.0764108	0.0987477	0.173503	0.224885	0.272277
COG5	0.251785	0.343111	0.246195	0.204781	0.0254478
COG6	0.184834	0.246244	0.34637	0.232062	0.219427
COG7	0.10854	0.0937671	0.1039	0.104221	0.331608
COG8	0.153704	0.119956	0.170859	0.098543	0.169627
COIL	0.258477	0.198701	0.186702	0.225797	0.230197
COL12A1	3.83558	2.44686	1.36704	2.008	7.94351
COL15A1	1.27049	0.123509	21.1274	0.240669	3.68209
COL18A1	0.809743	0.306332	1.38203	0.181644	0.939971
COL1A1	465.59	370.822	341.019	214.781	483.379
COL1A2	212.067	167.886	151.464	97.4904	236.743
COL27A1	0.143979	0.0645201	0.538405	0.0723583	0.215989
COL3A1	227.517	230.998	288.123	115.689	211.943
COL4A1	1.07356	0.227897	3.02776	0.258083	2.02965
COL4A2	1.83192	0.365883	6.56752	0.484654	3.62163
COL4A3BP	0.992788	0.619605	1.18495	0.604738	0.524844
COL4A5	0.027496	0.0240695	0.0478316	0.0423705	0.0170943
COL6A1	24.5316	15.8662	21.9746	10.466	38.1612
COL6A2	18.7955	11.8265	14.7974	6.28651	23.9459
COL9A2	0.0146039	0.0204293	0.0154585	0.0457646	0.176228
COL9A3	0.0988552	0.0602339	0.282405	0.0434892	0.123662
COLGALT1	0.817013	0.948163	0.62067	1.34291	1.25024
COMMD1	0.221667	0.372394	0.208583	0.336333	0.172135
COMMD10	0.13058	0.22174	0.0672314	0.316461	0.141511
COMMD2	0.300216	0.454245	0.388639	0.586911	0.263848
COMMD3	0.344857	0.42978	0.362881	0.590789	0.731013
COMMD4	0.217079	0.27763	0.210396	0.676805	0.391261
COMMD5	0.190833	0.24472	0.206759	0.507574	0.221841
COMMD6	1.63796	2.166	1.6495	1.86244	2.12031
COMMD7	0.11623	0.143433	0.207684	0.172198	0.193361
COMMD8	0.0668309	0.106862	0.0943581	0.12443	0.0183721
COMMD9	0.249686	0.233064	0.193219	0.266953	0.553804
COMT	1.85855	2.55794	1.067	1.39936	2.15759
COMTD1	0.0577231	0.0790337	0.0375814	0.0336459	0
COP1	0.244151	0.270817	0.397558	0.258008	0.438015
COPA	2.15016	2.32435	2.56516	2.06066	2.24706
COPB1	0.891264	1.09256	0.961157	1.04463	0.639448
COPB2	1.42598	1.97768	2.11387	2.12632	1.52391
COPE	0.619945	1.07258	0.64362	1.2858	1.32083
COPG1	1.42996	1.94443	1.83458	1.91082	2.03627
COPG2	0.0904794	0.0655382	0.21587	0.0455316	0.214459
COPRS	0.340032	0.424636	0.434559	0.89421	0.603489
COPS2	0.498095	0.486736	0.60846	0.511506	0.51516
COPS3	0.183935	0.261908	0.167091	0.378581	0.456403
COPS4	0.2009	0.174465	0.0974891	0.275584	0.310188
COPS5	0.225472	0.198693	0.351152	0.278163	0.15888
COPS6	0.778522	0.933754	0.709232	1.38818	0.880558
COPS7A	0.633489	0.788778	0.598749	0.85165	0.806931
COPS7B	0.273755	0.296531	0.530014	0.309278	0.236445
COPS8	0.581232	0.717999	0.408639	1.20003	0.581048
COPS9	0.688132	1.36457	0.946727	1.65653	0.997883
COPZ1	1.25862	1.88067	1.42045	2.1344	1.52978
COQ10B	0.503731	0.721134	0.383813	0.489148	0.408224
COQ2	0.0364481	0.0599201	0.118913	0.191702	0
COQ4	0.143975	0.18144	0.183303	0.241045	0.143689
COQ5	0.17662	0.216095	0.252856	0.268831	0.107147
COQ6	0.205861	0.226238	0.0847078	0.178252	0.40195
COQ7	0.0975483	0.114165	0.196946	0.196829	0.149329
COQ8A	0.175694	0.0595136	0.0328349	0.0816342	0.189851
COQ8B	0.0772082	0.0831794	0.122108	0.0510129	0.0280134
COQ9	0.0780057	0.108551	0.0180827	0.280698	0.15992
CORO1A	0.0599431	0.089477	0.0558699	0.739711	0.135575
CORO1B	0.0996678	0.0967724	0.0836092	0.0661851	0.0623478
CORO1C	0.538242	1.03915	0.43581	1.19493	0.70731
CORO2A	0.0195695	0.0175006	0.016035	0.0478421	0.0720908
CORO7	0.0258241	0.0256765	0	0.0485451	0.120797
COTL1	0.396224	0.645091	0.226068	1.11576	0.577088
COX10	0.0469	0.0841115	0.0194832	0.0620339	0.350658
COX11	0.134746	0.184948	0.176934	0.115978	0.0782111
COX14	0.209535	0.308146	0.121575	0.546259	0.453072
COX15	0.223561	0.213045	0.182282	0.245935	0.146447
COX16	0.0421413	0.0786368	0.045498	0.0385935	0.101713
COX17	0.342267	0.705114	0.465038	1.23525	0.70965
COX18	0.0709571	0.115601	0.175747	0.0538968	0.0663452
COX19	0.125315	0.145479	0.155623	0.243636	0.152913
COX20	0.578921	0.644314	0.513292	1.04969	0.509976
COX4I1	1.36875	1.75783	1.83131	2.5843	1.02662
COX5A	0.521354	0.867329	0.414977	1.71909	0.350706
COX5B	0.624736	0.878485	0.760972	1.24694	0.554249
COX6A1	1.23053	2.00851	1.4931	2.86039	1.36823
COX6B1	1.25569	2.02387	1.35746	2.81675	0.954058
COX6C	3.60515	6.68576	4.0954	10.2387	4.21791
COX7A2	0.745017	1.50951	1.15142	2.48505	1.03778
COX7A2L	0.997551	1.18578	1.42348	1.55167	1.24192
COX7B	0.424584	0.742696	0.514744	1.30786	0.653114
COX7C	2.11788	3.03419	2.61494	3.8699	2.6936
COX8A	1.01421	1.84101	1.30357	2.8996	1.06938
CP	0.0298953	0.0223961	0.03514	0.0892724	0.0415655
CPD	0.402626	0.35455	0.55983	0.370545	0.700167
CPE	6.87074	6.48304	9.33724	2.93895	3.07674
CPEB2	0.151028	0.108142	0.0509595	0.0638393	0.0713119
CPEB3	0.0893309	0.069076	0.0297256	0.132438	0.0508324
CPEB4	0.189777	0.142454	0.159972	0.133214	0.0183721
CPLANE1	0.24227	0.291155	0.583119	0.227886	0.269131
CPLX1	0.00798764	0.0132577	0.0398936	0	0
CPM	0.114126	0.0133086	0	0.0587765	0.126809
CPNE1	0.790016	0.89813	0.897739	1.01719	1.15533
CPNE2	0.194113	0.160075	1.56436	0.371737	0.402702
CPNE3	1.21287	1.03466	1.25849	0.969659	0.909928
CPNE8	0.11892	0.118587	0.225651	0.115144	0.0728462
CPOX	0.0853315	0.0784884	0.063923	0.139514	0
CPPED1	0.123034	0.0980429	0.0518793	0.0507597	0.115278
CPQ	2.00796	1.75994	1.24666	1.26589	1.32351
CPSF1	0.143006	0.114387	0.289276	0.197683	0.541969
CPSF2	0.323244	0.391473	0.611024	0.422476	0.330797
CPSF3	0.135571	0.200703	0.183706	0.274712	0.0383549
CPSF4	0.108769	0.123018	0.237567	0.516892	0.0428055
CPSF6	0.275924	0.227552	0.281133	0.427085	0.103233
CPSF7	0.250777	0.260611	0.49086	0.390645	0.22789
CPT1A	0.798551	0.884579	0.580858	0.719455	1.14466
CPT2	0.116225	0.171691	0.0709238	0.1332	0.0574598
CPTP	0.0561228	0.0449873	0.087579	0.062155	0.0728921
CPVL	0.376017	0.0904727	0.545799	0.103878	0.0475663
CR1	0.0447614	0.0311214	0.112007	0.117421	0.0262884
CRABP1	0.0777245	0.0661807	4.9707	0.158443	0.0818019
CRABP2	5.61855	8.17613	12.9026	8.02239	4.85128
CRACR2A	0.050582	0.037244	0.108708	0.020388	0.0186014
CRACR2B	0.0954094	0.036609	0.0792265	0.03829	0.126618
CRADD	0.0703284	0.106698	0.0938816	0.0891529	0.0530915
CRAMP1	0.151252	0.0684522	0.0987265	0.0884225	0.145731
CRAT	0.220858	0.211122	0.230148	0.277322	0.224306
CRB3	0.00419132	0	0	0.0197687	0
CRBN	0.368546	0.310283	0.275903	0.317841	0.359541
CRCP	0.166936	0.140514	0.150435	0.203657	0.177503
CREB1	0.282992	0.270843	0.475589	0.242251	0.37577
CREB3	0.240283	0.323859	0.241776	0.416205	0.246768
[truncated: 18,580 more rows]

## Sheet: Macro
	0	1	2	3	4	5	6	7	8	9	10
A1BG	0.119197	0.0811635	0.0973553	0.0554557	0.0299231	0.0891574	0.137299	0.0747098	0.101968	0.0916168	0.139404
A2M	8.91658	0.109135	10.4775	1.30562	0.0991622	2.10764	3.72626	1.02515	6.25767	6.30367	7.84454
A2ML1	0.00397	0.00302009	0.00613775	0.00703912	0.00416617	0	0.00462352	0.000658403	0.00316753	0	0.0149439
A4GALT	0.00795888	0.00656549	0.00231668	0.00901349	0.000605356	0.00324256	0.00295498	0	0.00419239	0.0108748	0.00384047
AAAS	0.267029	0.153616	0.215912	0.16745	0.124039	0.211523	0.160789	0.204841	0.327202	0.229341	0.286254
AACS	0.0844015	0.059047	0.130578	0.0585621	0.0571422	0.0591173	0.0643851	0.0273396	0.13506	0.0624149	0.103005
AAGAB	0.238684	0.225779	0.210707	0.214847	0.278466	0.237195	0.158208	0.324021	0.276791	0.312955	0.249471
AAK1	0.310613	0.238096	0.381927	0.267162	0.242496	0.208675	0.204296	0.294508	0.257791	0.35322	0.241017
AAMDC	0.179555	0.0921865	0.137998	0.117739	0.0552938	0.131797	0.153913	0.140386	0.184704	0.116499	0.163943
AAMP	0.809676	0.861905	0.96851	0.752815	1.25834	0.977733	0.773564	1.08429	0.95882	0.950739	0.918093
AAR2	0.177888	0.125873	0.161826	0.110463	0.147208	0.16526	0.143141	0.158819	0.163877	0.156951	0.192359
AARS	0.530479	0.144362	0.510273	0.305103	0.159699	0.405648	0.331234	0.238628	0.760562	0.487678	0.489115
AASDH	0.123563	0.139214	0.169723	0.0830257	0.122438	0.122413	0.0993886	0.16057	0.170772	0.100987	0.0779704
AASDHPPT	0.331154	0.348753	0.371525	0.242693	0.308469	0.360371	0.267243	0.459974	0.381146	0.302118	0.35488
AATF	0.366697	0.458587	0.354103	0.379762	0.429325	0.333239	0.365108	0.478838	0.438852	0.320066	0.33508
AATK	0.0431912	0.0461775	0.0270877	0.0532498	0.0165842	0.0185639	0.0255061	0.0280357	0.0445181	0.029126	0.0203426
ABAT	0.0669264	0.149067	0.131479	0.0613048	0.131381	0.073878	0.0434562	0.126059	0.0612046	0.0992181	0.0537682
ABCA1	2.47106	0.520929	1.40011	2.00919	0.389456	0.798441	2.48964	0.666034	0.982862	1.85509	1.6604
ABCA2	0.0395777	0.030329	0.0608223	0.0200351	0.0199369	0.0279569	0.0248546	0.02314	0.0265283	0.0335129	0.0358037
ABCA5	0.0577159	0.0340659	0.069545	0.0469186	0.0393962	0.0355201	0.0685805	0.069881	0.075091	0.0521056	0.0131244
ABCA7	0.106982	0.186459	0.203018	0.11855	0.220333	0.187397	0.073936	0.243613	0.0839089	0.102354	0.0431786
ABCB10	0.0812235	0.0634439	0.0645664	0.062164	0.0966562	0.0878618	0.055574	0.0552213	0.12777	0.0867107	0.109656
ABCB7	0.220984	0.254118	0.305535	0.169232	0.260393	0.232374	0.154766	0.332881	0.229326	0.219982	0.137473
ABCB8	0.103632	0.0550008	0.0790521	0.0776921	0.0652434	0.112697	0.060776	0.103483	0.143868	0.105716	0.136217
ABCC1	0.20022	0.227676	0.227778	0.245804	0.294235	0.205081	0.205116	0.22824	0.18581	0.284868	0.231181
ABCC10	0.126309	0.0657625	0.118186	0.073665	0.0835697	0.109041	0.077576	0.0810611	0.0839319	0.101791	0.126978
ABCC11	0.0782754	0.0349573	0.0720547	0.0182125	0.0631306	0.0364828	0.0753675	0.0799266	0.0681705	0.0217458	0.0687893
ABCC5	0.636774	0.151712	0.693809	0.163109	0.0909281	0.148142	0.299088	0.202262	0.347507	0.63216	0.460431
ABCD1	0.443836	0.243669	0.285072	0.435944	0.176668	0.433968	0.389891	0.225709	0.248039	0.34348	0.421193
ABCD3	0.124035	0.135354	0.113129	0.139004	0.152392	0.103104	0.0786578	0.154532	0.159129	0.144582	0.185577
ABCD4	0.303847	0.150908	0.33753	0.17394	0.132391	0.224868	0.218247	0.224778	0.254759	0.3375	0.317048
ABCE1	0.541897	0.424725	0.741981	0.438108	0.535459	0.838654	0.394758	0.768742	0.849097	0.543633	0.813245
ABCF1	0.709173	0.673506	0.786821	0.810607	0.618384	0.770376	0.637304	0.682194	0.726591	0.724256	0.624685
ABCF2	0.15327	0.131659	0.162936	0.140794	0.142275	0.180711	0.0926615	0.150127	0.252195	0.160355	0.173337
ABCF3	0.185968	0.10921	0.168578	0.145276	0.13239	0.170295	0.135524	0.109678	0.136344	0.207678	0.215146
ABCG1	1.09612	0.16632	0.775045	0.726012	0.0968074	0.518281	1.40753	0.306405	0.539683	0.612698	0.599107
ABHD10	0.157797	0.0951307	0.135369	0.0682896	0.142341	0.128514	0.0796896	0.123344	0.205486	0.160168	0.245126
ABHD11	0.176128	0.1448	0.258913	0.139832	0.196404	0.197892	0.108184	0.132078	0.270674	0.229398	0.197454
ABHD12	1.89505	0.263574	1.23663	0.92485	0.294179	1.02061	1.30153	0.4035	1.25376	1.11972	1.09035
ABHD13	0.14099	0.212045	0.164838	0.136778	0.164056	0.097884	0.144518	0.274236	0.106952	0.19146	0.108562
ABHD14A	0.190319	0.0756656	0.15649	0.0904796	0.0573974	0.0871251	0.134359	0.147617	0.151776	0.190513	0.142823
ABHD14B	0.295644	0.21002	0.330308	0.168409	0.21898	0.299069	0.284434	0.31773	0.232755	0.287681	0.244859
ABHD15	0.205183	0.0978665	0.286641	0.0999356	0.0789314	0.123623	0.0926015	0.11959	0.206717	0.134105	0.0956773
ABHD17A	0.210135	0.117122	0.137063	0.146039	0.138393	0.146195	0.199812	0.0848896	0.18967	0.165599	0.171829
ABHD17B	0.0809546	0.101877	0.104455	0.0942291	0.0790369	0.0856605	0.101153	0.114291	0.107993	0.131472	0.0713124
ABHD17C	0.016205	0.0432084	0.0164425	0.0731954	0.0146151	0.0270238	0.0627466	0.0137914	0.00967901	0.0304223	0.0256046
ABHD18	0.176951	0.177977	0.197164	0.144104	0.144842	0.138889	0.169514	0.219301	0.14046	0.164748	0.190378
ABHD2	0.794267	0.855967	0.73045	0.729926	0.744081	0.764142	0.739785	1.04888	0.79957	0.696388	1.98938
ABHD3	0.443807	0.303411	0.382457	0.282179	0.530699	0.451432	0.290067	0.362719	0.49626	0.533611	0.240407
ABHD4	0.182816	0.107028	0.141612	0.113903	0.0673563	0.0673083	0.208264	0.158305	0.135761	0.16933	0.163412
ABHD5	0.236724	0.688565	0.200144	0.36095	0.28644	0.187569	0.507597	0.545951	0.259228	0.283322	0.226974
ABHD6	0.240505	0.0973124	0.245959	0.189921	0.215842	0.109191	0.20416	0.126777	0.147819	0.127881	0.306899
ABHD8	0.169328	0.0972975	0.204679	0.100039	0.0978002	0.109279	0.129134	0.0874888	0.191256	0.149825	0.0895662
ABI1	1.00153	0.631434	0.967891	0.773401	0.693449	0.868305	1.02488	0.667	0.834146	0.640776	0.889575
ABI2	0.132534	0.0841961	0.21035	0.0876523	0.0740379	0.127897	0.0700257	0.147208	0.247954	0.122635	0.13956
ABI3	0.65694	0.336409	1.06323	0.247992	1.27738	0.566782	0.240533	0.366696	0.718672	0.352029	0.407893
ABL1	0.28858	0.188648	0.252276	0.147463	0.145854	0.231469	0.174835	0.207854	0.227319	0.229274	0.168847
ABL2	0.32062	0.247912	0.521227	0.943931	0.0962424	0.335151	0.731211	0.211344	0.234608	0.646953	0.625026
ABLIM1	0.062806	0.0676474	0.0993736	0.0825782	0.0998619	0.0794159	0.0678143	0.10515	0.124054	0.085767	0.0562817
ABR	0.490519	0.230841	0.389241	0.266918	0.328859	0.357158	0.381447	0.349399	0.356493	0.171816	0.385069
ABRACL	0.670414	0.694822	0.482256	0.584307	1.28603	0.659716	0.567223	0.917253	0.725907	0.766562	0.934441
ABRAXAS1	0.107799	0.137367	0.116313	0.0622678	0.16541	0.107092	0.0919399	0.145661	0.0950485	0.066586	0.156877
ABRAXAS2	0.26067	0.202072	0.295019	0.186524	0.209589	0.264631	0.179988	0.32031	0.314681	0.296389	0.317866
ABT1	0.175514	0.180765	0.16456	0.119169	0.180615	0.225452	0.184123	0.20733	0.188365	0.168813	0.19369
ABTB1	0.1367	0.28519	0.151869	0.100285	0.186445	0.123947	0.17035	0.294021	0.090269	0.304224	0.115559
AC004069.1	0.023301	0.0476892	0.0158228	0.0238198	0.0253241	0.0107414	0.00865122	0.00748136	0.041861	0.0216896	0
AC004233.3	0.00901218	0.0127484	0.0159938	0.00927646	0.00631905	0.000992591	0.015956	0.00543687	0.0120892	0	0.0454795
AC004687.1	0.145299	0.327401	0.27906	0.202535	0.381396	0.295287	0.205523	0.26106	0.199776	0.15066	0.124273
AC005261.1	0.0860029	0.10516	0.167924	0.0972635	0.0885567	0.0971318	0.103918	0.0804812	0.13996	0.0560298	0.120209
AC005280.2	0.0143174	0.278756	0.0158651	0.128465	0.113731	0.0345686	0.0822852	0.0951981	0.00713202	0.0334906	0.0778265
AC005332.4	0.126981	0.0613933	0.100657	0.136039	0.0398061	0.158731	0.124694	0.0650447	0.0598989	0.0716879	0.261061
AC005332.5	0.0259162	0.0397794	0.0350255	0.0226178	0.0153067	0.0175384	0.0339161	0.0470395	0.0219498	0.0155179	0.0452984
AC005332.6	0.183725	0.176391	0.246861	0.13783	0.0981896	0.153109	0.186659	0.219079	0.258468	0.217912	0.204362
AC006449.6	0.0433163	0.105265	0.0349811	0.127285	0.058541	0.0585234	0.0906437	0.0416684	0.0231846	0.0685991	0.126499
AC007032.1	0.0339206	0.247413	0.082409	0.0860274	0.123656	0.0610763	0.0659232	0.112465	0.0527773	0.0715148	0.0178156
AC007298.2	0.000696684	0.00947453	0	0	0	0.00173416	0	0	0	0	0
AC007952.4	0.809605	0.846592	0.986017	0.668486	0.986136	1.00647	0.627026	1.0155	1.51128	1.16069	0.553797
AC008105.3	0.0977476	0.185579	0.135598	0.167413	0.230804	0.225999	0.104166	0.215964	0.0825209	0.0976543	0.0952596
AC008124.1	0.0785457	0.0686839	0.105195	0.0521443	0.102599	0.0566277	0.0638538	0.116476	0.0807388	0.0882737	0.0693489
AC008771.1	0.0200788	0.0161112	0.00882302	0.0225946	0.0176354	0.00487309	0.0239898	0.0487124	0.0477503	0.00490238	0.0264928
AC009119.1	0.0216671	0.0127401	0.0496796	0.00157668	0.0800497	0.0112764	0.00466036	0.0117271	0.0283445	0.0383076	0.000871516
AC009506.1	0.0351573	0.0661832	0.0385232	0.0532057	0.0247888	0.0300216	0.0278627	0.0569856	0.0545053	0.049305	0.0578664
AC009948.1	0.165252	0.0735458	0.177499	0.128088	0.0173478	0.12917	0.0921173	0.0687432	0.13216	0.114675	0.100717
AC010422.3	0.103902	0.162134	0.159108	0.110029	0.207574	0.16209	0.122031	0.233865	0.124658	0.150025	0.137782
AC010642.2	0.0312208	0.043559	0.0472696	0.0263744	0.0276371	0.0297928	0.0398385	0.0442293	0.0285457	0.0417357	0.0132069
AC012306.2	0.0292645	0.0621146	0.0534725	0.042785	0.0843464	0.0469772	0.0342841	0.108483	0.0410413	0.0366818	0.0492299
AC012313.1	0.0140028	0.015982	0.0258474	0.011528	0.0114593	0.00769779	0.0244598	0.0199528	0.0184654	0	0.013181
AC012368.1	0.100489	0.2596	0.285127	0.0945212	0.135341	0.0732814	0.0671156	0.214333	0.105722	0.203165	0.0212334
AC013394.1	0.112292	0.220321	0.188686	0.139043	0.16618	0.161665	0.190402	0.192704	0.141717	0.1742	0.144429
AC015912.3	0.0524346	0.166137	0.0353611	0.211999	0.0743317	0.10984	0.279956	0.0811266	0.0565901	0.0869175	0.0539601
AC016831.6	0.0359107	0.0495739	0.0402686	0.0669398	0.0460794	0.0431885	0.0976847	0.049591	0.0305226	0.0500425	0.03768
AC016957.2	0.00512925	0.010443	0.00453487	0.0191905	0.0144796	0.0239751	0.00983113	0.00724601	0.0111507	0.0297175	0.00642694
AC018647.2	0.0571264	0.0567928	0.0604421	0.0412071	0.0592769	0.034335	0.0893097	0.0793905	0.0504693	0.0320905	0.0436336
AC020916.1	0.387778	0.871184	0.716035	0.804445	0.561044	0.436561	0.654102	0.638642	0.370431	0.730841	0.339678
AC020922.2	0.355258	0.259658	0.140544	0.471679	0.0768855	0.312069	0.203819	0.307696	0.104545	0.388934	0.166468
AC020978.5	0.00759614	0.00753564	0.00756553	0.00667407	0.00743562	0.00862868	0.00471039	0.00991688	0.00232396	0.00890589	0
AC021054.1	0.07091	0.0869903	0.100593	0.0597502	0.145209	0.054839	0.0636095	0.0883195	0.0557478	0.0764344	0.0867889
AC022007.1	0.00817476	0.00587966	0.00960822	0.00477194	0.000514231	0.00221924	0.0271797	0.00614205	0.0109796	0.0114778	0.00396449
AC023043.1	0.00309757	0.00510309	0.00194909	0.00322937	0.00355086	0.00351794	0	0	0	0	0
AC023157.3	0.0822529	0.297951	0.14687	0.177157	0.159754	0.119332	0.11723	0.139851	0.115303	0.10958	0.0332587
AC026401.3	0.0584373	0.140295	0.0780229	0.105591	0.106688	0.0595867	0.0615494	0.0880503	0.214193	0.0677875	0.0479254
AC026979.2	0.052461	0.0585481	0.0530618	0.0875478	0.0346413	0.0720822	0.107118	0.071857	0.0336976	0.0461656	0.0518109
AC027097.1	0.0650646	0.0802666	0.0639062	0.0350749	0.0860525	0.0970659	0.0449957	0.0663188	0.0862916	0.0535321	0.0360709
AC027644.3	0.0942501	0.120742	0.0749639	0.142198	0.151471	0.082183	0.181295	0.160237	0.0722145	0.131342	0.0559812
AC034199.1	0.00839798	0.0615635	0.00830602	0.075819	0.0640615	0.0430465	0.0230579	0.0109364	0.00797697	0.00787276	0.0302082
AC036176.1	0.0140588	0.0242229	0.0180912	0.01629	0.0241302	0.00479897	0.00626918	0.00345671	0.0122356	0.0145845	0
AC040970.1	0.0279396	0.0406482	0.0486694	0.0367414	0.0386261	0.009373	0.0173387	0.0180827	0.0274538	0.032959	0.0016592
AC044849.1	0.0168972	0.0226543	0.0251342	0.0228172	0.0171422	0.0189371	0.040973	0.0240151	0.0199493	0.0183862	0.0214216
AC060780.1	0.0545854	0.0469133	0.0940746	0.0405433	0.0359485	0.0500866	0.0689627	0.0575454	0.0835681	0.0582318	0.0698483
AC067852.2	0.0477059	0.036348	0.0623445	0.0556423	0.0379208	0.0571133	0.0248205	0.0590375	0.039338	0.0203877	0.0443722
AC068888.1	0.0196013	0.0149734	0.0164771	0.0160734	0.00848999	0.0141609	0.037914	0.00970409	0.0018778	0.00666499	0.0188703
AC073111.5	0.0617242	0.0179598	0.0539229	0.0149558	0.0414546	0.045943	0.0251001	0.0539948	0.0421242	0.022514	0.0416492
AC073335.2	0.0345412	0.0359802	0.0543848	0.0269476	0.0349831	0.0298926	0.0339131	0.0159983	0.0298746	0.0502428	0.0108883
AC074117.1	0.0285308	0.020836	0.041177	0.0114096	0.0286416	0.0368632	0.0448958	0.0225518	0.0528267	0.0496735	0.0132169
AC079630.1	0.00915539	0.0188301	0.0124355	0.00949614	0.0280198	0.00871058	0.0132181	0.00500079	0.0137415	0	0.00639437
AC083862.2	0.0808018	0.0527568	0.0411317	0.111713	0.0284618	0.0403135	0.214205	0.0452272	0.0263267	0.020156	0.0545202
AC087239.1	0.0111027	0.0479586	0.0267768	0.0393654	0.0355522	0.0359201	0.0223438	0.0608419	0.00424648	0.0302271	0.0277919
AC087741.1	0.123307	0.147329	0.0641325	0.0680302	0.0517848	0.049115	0.149668	0.143073	0.0214329	0.105261	0.089773
AC091271.1	0.026411	0.060858	0.046101	0.0360793	0.0193792	0.0311229	0.0517288	0.0305781	0.0240315	0.0342356	0.0194139
AC092368.3	0.0419235	0.0541858	0.0556029	0.0373227	0.0531107	0.0305271	0.0151274	0.0565712	0.0249237	0.026294	0.0247647
AC092683.1	0.0870467	0.056783	0.196432	0.0567456	0.0373416	0.0813143	0.0921198	0.0866962	0.114107	0.0453305	0.0760548
AC092747.4	0.0373498	0.0302215	0.039451	0.0273136	0.0376223	0.03455	0.0264746	0.0424356	0.073093	0.0477967	0.0211539
AC092803.2	0.04431	0.160129	0.108232	0.15186	0.0865496	0.0661709	0.0857333	0.0730776	0.0417784	0.142579	0.00968787
AC093323.1	0.0432902	0.0257058	0.0538595	0.0211739	0.0420133	0.0459656	0.0285288	0.0326767	0.0707888	0.0392149	0.022018
AC093673.1	0.10447	0.218411	0.116027	0.122765	0.0777272	0.123239	0.123456	0.216834	0.100221	0.116972	0.105246
AC096667.1	0.0733845	0.189358	0.0564091	0.0825336	0.137212	0.10363	0.0782097	0.201409	0.0453165	0.0523096	0.045185
AC097376.2	0.0493439	0.0848943	0.0822894	0.0559549	0.05842	0.0450668	0.0658716	0.120919	0.0294681	0.0887883	0.0332973
AC099524.1	0.0161341	0.0437417	0.0226362	0.0218895	0.0510315	0.0331071	0.0259811	0.0355587	0.0309119	0.00416313	0.00373568
AC100810.1	0.210904	0.119075	0.177054	0.206808	0.070875	0.177318	0.313281	0.125502	0.140441	0.193393	0.371936
AC103691.1	0.0641381	0.0439949	0.061353	0.0701138	0.0641911	0.0807299	0.0834451	0.115354	0.0588497	0.0689268	0.0790024
AC108134.3	0.110759	0.055805	0.088767	0.0714049	0.0305793	0.0664899	0.0819034	0.0429845	0.0413673	0.106705	0.0730075
AC118549.1	0.22984	0.127283	0.183032	0.0890099	0.120456	0.108557	0.174825	0.176629	0.149118	0.182966	0.162779
AC132872.1	0.0364926	0.0847403	0.0782273	0.0518367	0.0372672	0.0353051	0.0729963	0.0814839	0.0509803	0.0185038	0.0300308
AC136475.5	0.00668392	0.00736399	0.00490227	0.00598542	0.0463544	0.0111698	0.0243931	0.00960774	0.00661275	0	0
AC136475.9	0.00201967	0.00465055	0.00101061	0.00622221	0.00548471	0.00261314	0.00456161	0.0129468	0.00403618	0	0
AC245128.3	0.0772753	2.92625	0.0991755	0.970709	0.722886	0.220602	0.318656	0.913151	0.0618275	0.230428	0.138277
AC245297.3	0.088751	0.146255	0.0956454	0.113395	0.0699566	0.0868417	0.0791532	0.141889	0.0834894	0.149232	0.0364411
ACAA1	0.384105	0.410408	0.373412	0.330206	0.60805	0.414027	0.298121	0.555725	0.358292	0.332653	0.371227
ACAA2	0.555581	0.274729	0.296763	0.356944	0.355373	0.292554	0.461394	0.351887	0.55293	0.534278	0.608365
ACACA	0.0949066	0.0828979	0.140668	0.0569475	0.0772039	0.10383	0.0844977	0.141281	0.149799	0.116117	0.0673857
ACAD10	0.0979602	0.079471	0.100217	0.0734591	0.0956112	0.0707053	0.0622752	0.0941606	0.0830163	0.0813037	0.0550072
ACAD8	0.130773	0.0645498	0.129796	0.0697246	0.123246	0.0920637	0.09141	0.182186	0.134268	0.101822	0.098387
ACAD9	0.147439	0.116555	0.136554	0.122722	0.130151	0.140232	0.0828743	0.126758	0.277202	0.160746	0.170715
ACADM	0.35027	0.186937	0.312899	0.205418	0.248879	0.252073	0.192351	0.305299	0.466705	0.272377	0.48249
ACADSB	0.117045	0.114612	0.139798	0.105881	0.103764	0.115392	0.074926	0.182025	0.127481	0.0949519	0.114408
ACADVL	1.57155	1.19711	1.09968	1.95028	0.808081	1.37348	1.63195	1.2676	1.48022	1.56547	2.24776
ACAP1	0.141316	0.264185	0.221727	0.194472	0.0878936	0.241506	0.157911	0.258233	0.195004	0.122146	0.104209
ACAP2	0.683646	1.3897	1.02559	0.766519	1.37246	0.732083	0.576543	1.28188	0.753674	0.825767	0.740697
ACAP3	0.0666066	0.0776657	0.0568332	0.0575105	0.113089	0.070381	0.0439633	0.0741782	0.0682894	0.115423	0.0291913
ACAT1	0.425337	0.138241	0.356417	0.191815	0.197878	0.315189	0.206056	0.236394	0.624891	0.419177	0.471601
ACAT2	0.104515	0.108758	0.154431	0.131383	0.112877	0.107154	0.139969	0.126163	0.362507	0.113195	0.250286
ACBD3	0.429686	0.355908	0.408902	0.339589	0.333407	0.329869	0.675603	0.359032	0.398268	0.379377	0.476712
ACBD5	0.326712	0.249232	0.348323	0.233698	0.209621	0.307036	0.38986	0.345036	0.271543	0.249454	0.34962
ACBD6	0.257126	0.14166	0.26596	0.169225	0.176491	0.22112	0.185321	0.212019	0.269057	0.234001	0.202132
ACD	0.0651186	0.0634473	0.101739	0.0819845	0.060975	0.0955042	0.0791018	0.0977554	0.1764	0.0778049	0.0745583
ACER3	0.858292	0.605616	1.20733	0.537459	0.554468	0.662912	0.495008	0.558967	1.02481	0.568836	0.653642
ACIN1	0.839697	0.70043	0.917418	0.761535	0.734433	0.863122	0.834406	0.860175	0.875279	0.768421	0.665856
ACLY	0.432528	0.424869	0.512531	0.388455	0.514323	0.501564	0.354488	0.456665	0.542882	0.387649	0.476383
ACO1	0.221296	0.0904903	0.141474	0.0810176	0.0700392	0.102257	0.143616	0.100183	0.171874	0.151534	0.331713
ACO2	1.18248	0.935835	1.04387	0.993869	1.2741	1.20231	1.00595	1.04622	1.35231	1.14045	1.51163
ACOT13	0.733332	0.109111	0.264007	0.447353	0.131264	0.34806	0.456746	0.285258	0.40775	0.374311	0.745879
ACOT2	0.374052	0.0505329	0.181826	0.144094	0.0337917	0.142441	0.20689	0.0894904	0.252699	0.113332	0.55124
ACOT7	0.129097	0.0238434	0.0808817	0.0514487	0.049177	0.109458	0.0900619	0.0736148	0.402826	0.0942615	0.165512
ACOT8	0.132961	0.1364	0.10926	0.0662345	0.136994	0.118143	0.0991978	0.142933	0.154029	0.123827	0.119549
ACOT9	0.590459	0.585992	0.554888	0.865713	0.590204	0.772166	0.706999	0.482155	0.551435	0.563562	0.740822
ACOX1	0.363396	0.343622	0.381291	0.216902	0.220537	0.317671	0.240903	0.426317	0.246292	0.359133	0.321932
ACOX3	0.0983955	0.0611094	0.0947257	0.0925139	0.06511	0.0908574	0.0772202	0.0898645	0.0875462	0.0692962	0.108788
ACP1	0.466554	0.382588	0.442754	0.420242	0.356369	0.433166	0.520104	0.550832	0.655867	0.395821	0.570393
ACP2	1.57865	0.174429	0.63172	0.884486	0.381757	0.626666	0.948021	0.469272	0.568149	1.03604	1.33266
ACP5	7.43946	0.521645	1.08554	2.93743	0.414306	1.50646	4.1112	2.08854	1.9672	2.97873	9.54268
ACP6	0.0693077	0.0294504	0.054596	0.0311788	0.0221859	0.0379042	0.0237489	0.0658295	0.0476555	0.0902465	0.0256451
ACSF2	0.156771	0.0430769	0.152722	0.0911216	0.0851699	0.096852	0.118205	0.055767	0.164753	0.170354	0.0931247
ACSF3	0.111119	0.0934681	0.10266	0.0997674	0.105665	0.169134	0.10143	0.0837925	0.0951597	0.0930524	0.10462
ACSL1	0.594549	1.19771	0.412573	1.07415	0.49592	0.795126	0.641646	0.386317	0.407781	0.510231	0.846518
ACSL3	0.803216	0.455416	0.686864	0.861219	0.344867	0.612061	0.894571	0.362303	0.66908	0.503721	0.762736
ACSL4	0.78294	1.14875	1.00659	1.13903	1.21898	1.20505	0.952213	1.02791	0.822546	0.746439	1.71831
ACSL5	0.284136	0.291506	0.257018	0.396246	0.368375	0.326038	0.334286	0.226715	0.303788	0.275438	0.341338
ACSL6	0.00689622	0.00960849	0.00400868	0.00248357	0.0132898	0.00411498	0.00185283	0	0.0070204	0.0178663	0.0251564
ACSS1	0.0818241	0.123378	0.125189	0.0288351	0.162727	0.0927932	0.0498242	0.0976469	0.0741898	0.0859347	0.0430485
ACSS2	0.153064	0.224219	0.115194	0.171115	0.121406	0.146889	0.140644	0.19279	0.0876444	0.153719	0.14829
ACSS3	0.0154115	0.0136759	0.0159809	0.00699209	0.0309571	0.00591563	0.0248585	0.00623778	0.0138189	0.00298894	0.00321347
ACTA2	0.180632	0.0737921	0.136585	0.211099	0.0650427	0.158954	0.0512924	0.0831596	0.066931	0.120717	0.069909
ACTB	73.8751	82.9674	73.5002	73.2	105.273	102.316	58.7444	89.7398	98.8325	81.184	87.219
ACTG1	14.7481	16.0685	15.3558	13.7748	18.5171	17.6878	14.887	19.0338	20.8274	18.2871	23.7112
ACTL6A	0.188631	0.134842	0.229149	0.124794	0.140593	0.190638	0.108772	0.152333	0.462598	0.195789	0.213271
ACTN1	1.81465	1.64561	1.32257	2.34665	0.512291	2.07645	2.54086	1.55628	1.87767	0.828224	2.77139
ACTN4	1.55676	2.03211	1.33033	1.78834	1.87442	1.72638	1.80363	2.06061	2.06268	1.57931	1.75682
ACTR10	0.381865	0.25805	0.279679	0.392415	0.267984	0.41312	0.372909	0.371584	0.420686	0.37633	0.47963
ACTR1A	0.717154	0.493773	0.560517	0.541718	0.605359	0.669028	0.569956	0.566363	0.748713	0.663533	0.738178
ACTR1B	0.416008	0.294183	0.477601	0.305881	0.411974	0.283049	0.428993	0.48661	0.522753	0.422139	0.455
ACTR2	5.11115	7.10521	6.68318	4.85645	9.12086	6.63733	3.77522	7.26689	6.63149	5.58085	5.81721
ACTR3	5.08538	4.75511	5.42476	4.89018	7.64327	6.3753	4.80452	5.30272	6.89505	4.35282	6.98396
ACTR3B	0.0246533	0.0250323	0.0248123	0.0149573	0.0285435	0.0231594	0.00863008	0.0554446	0.0440416	0.00838865	0.0115732
ACTR6	0.185464	0.139127	0.204992	0.112735	0.149645	0.141725	0.146305	0.157257	0.24065	0.132147	0.130186
ACTR8	0.110288	0.0399471	0.128834	0.0868442	0.0681892	0.119804	0.0899889	0.0721444	0.161598	0.0864103	0.10857
ACVR1	0.212716	0.153916	0.159375	0.247416	0.0940697	0.19873	0.264312	0.206718	0.168644	0.179265	0.233617
ACVR1B	0.232896	0.324518	0.172771	0.317455	0.340307	0.262423	0.367163	0.342688	0.118601	0.218886	0.288166
ACVR2A	0.048024	0.0851451	0.096591	0.0550171	0.0786466	0.0831729	0.0713233	0.113751	0.0408728	0.100958	0.0856775
ACYP2	0.119763	0.0658805	0.106268	0.0700243	0.0764337	0.071179	0.047151	0.0659748	0.148175	0.119406	0.0878366
ADA	0.172731	0.124046	0.145398	0.28408	1.03675	0.18984	0.166509	0.186426	0.211405	0.269252	0.119753
ADA2	5.15817	5.80767	3.66279	4.20682	4.83537	4.74978	3.19957	5.38838	2.77463	4.97912	4.70189
ADAM10	0.963349	1.20545	0.793413	1.00782	1.53276	0.811467	0.926135	1.02763	0.589288	0.764007	1.14728
ADAM15	0.173863	0.224326	0.129685	0.132934	0.137002	0.192035	0.10189	0.318101	0.23514	0.281836	0.111154
ADAM17	1.04599	1.49201	1.19451	1.48648	1.27207	1.04805	1.0844	1.09152	0.801925	1.19967	1.37838
ADAM19	0.0295128	0.324214	0.111582	0.258176	0.0680461	0.497402	0.102507	0.244962	0.147673	0.0442397	0.0383633
ADAM28	0.833392	0.133009	1.87889	0.302711	0.129175	0.402743	0.351289	0.268591	0.89125	0.560325	0.339261
ADAM8	2.86969	1.33808	1.17454	2.82877	0.528716	2.01853	5.44025	1.24342	1.36702	0.68863	1.72968
ADAM9	1.05514	0.359093	0.95031	0.950446	0.189979	0.627451	1.13881	0.380446	0.881483	1.19722	1.64888
ADAMTS1	0.00335973	0.00884031	0.00387503	0.00781618	0.0115486	0.0175321	0.0154324	0.00567185	0.00923755	0.00236036	0
ADAMTS4	0.00732578	0.00514265	0.00983642	0.0089419	0	0.00665109	0.00619059	0	0.0132732	0.00212225	0
ADAMTSL4	0.659862	1.00163	0.458106	1.09439	1.0732	1.14135	0.505804	0.923715	0.215299	0.988599	0.337215
ADAP1	0.133572	0.457443	0.191735	0.220142	0.494514	0.209306	0.112852	0.379587	0.10606	0.198438	0.0728785
ADAP2	2.79259	1.02406	2.93961	2.00259	1.33321	2.08108	1.83132	1.14072	2.07923	3.20209	1.76614
ADAR	1.67185	1.54743	1.61262	1.86057	1.60648	2.2154	1.46858	1.54215	1.57797	1.278	1.22259
ADARB1	0.0803098	0.0525996	0.0476797	0.0933204	0.0486361	0.0649919	0.0848267	0.0276887	0.0487887	0.0859059	0.140703
ADAT1	0.167566	0.104844	0.176353	0.136524	0.0957255	0.19217	0.11061	0.119827	0.203713	0.155345	0.119225
ADAT2	0.0735601	0.0233023	0.0880476	0.0301556	0.0346481	0.0686481	0.0591592	0.0491936	0.0732213	0.0614243	0.0476742
ADCK2	0.270111	0.0480958	0.250837	0.152717	0.0829636	0.215823	0.17145	0.125529	0.325948	0.089921	0.259391
ADCY3	0.66795	0.118766	0.326134	0.39043	0.0472675	0.229451	1.45286	0.142911	0.441914	0.136752	0.632897
ADCY6	0.0257386	0.0169003	0.0348747	0.0107756	0.0205088	0.0165814	0.0436815	0.0435593	0.0551906	0.0375203	0.0201631
ADCY7	0.634435	0.694678	0.992455	0.527188	0.944781	0.792371	0.380163	0.675951	0.492093	0.727504	0.390782
ADD1	1.09284	1.23147	1.15699	0.912777	1.35891	1.13111	0.804244	1.4289	1.01297	1.33412	1.12868
ADD3	0.397417	1.37635	0.414783	0.553599	1.2368	0.556379	0.445367	1.23407	0.535466	0.864693	0.435564
ADGRA3	0.0115982	0.00284526	0.0222467	0.00393744	0.00773668	0.0156447	0.00153794	0.000673778	0.028729	0.00642925	0.00359862
ADGRE1	0.0836628	0.307126	0.146351	0.0936584	1.30374	0.163796	0.0841831	0.305136	0.105805	0.119089	0.0372629
ADGRE2	0.628	1.31022	1.16994	1.13242	2.71732	1.10516	0.584048	0.830123	0.448153	0.529889	0.771513
ADGRE3	0.00401979	0.101194	0.0242661	0.0447714	0.181341	0.0141235	0.039901	0.0353576	0.00571809	0.0173847	0.0152506
ADGRE5	0.556116	1.57018	0.456965	1.05234	2.7823	1.11811	0.607768	1.34643	0.497425	1.15527	0.802094
ADGRG1	0.0263177	0.0244514	0.224787	0.0193164	0.0469153	0.0171097	0.0399278	0.0238405	0.125366	0.00582995	0.026886
ADGRG3	0.00328038	0.0231717	0.0115107	0.0157081	0.00618823	0.00521534	0.0167386	0	0.00594794	0.00449716	0.00908677
ADGRG5	0.0396209	0.00870443	0.530692	0.0097259	0.0176574	0.0740414	0.00948881	0.0279364	0.296945	0.0102625	0.00863046
ADGRL1	0.0466895	0.0410701	0.0456152	0.0343649	0.0354935	0.0545748	0.0340527	0.0570427	0.0314083	0.0352686	0.0471627
ADGRL2	0.00424479	0.00448434	0.00188479	0.00247708	0.0060022	0.00451173	0.00408957	0	0	0.00853667	0
ADH5	0.734427	0.339343	0.476938	0.45187	0.272538	0.447992	0.599765	0.652052	0.711962	0.70064	0.875281
ADI1	0.49764	0.471538	0.468181	0.280864	0.577163	0.342223	0.367991	0.722625	0.558307	0.707251	0.464662
ADIPOR1	1.0193	1.08004	0.987591	0.925171	0.821501	0.664538	1.30463	0.945417	0.765322	1.19562	0.962039
ADIPOR2	0.392928	0.419558	0.492975	0.471896	0.403768	0.43391	0.466992	0.508191	0.402854	0.315162	0.373426
ADIRF	0.0814942	0.0394508	0.0735616	0.0609461	0.0379758	0.0398501	0.0529135	0.0687605	0.0806518	0.00880261	0.0481921
ADK	0.20861	0.260829	0.185302	0.150633	0.367483	0.218094	0.191011	0.396654	0.303694	0.217291	0.338001
ADM	1.42267	1.18831	0.759327	2.89199	0.735059	1.06964	8.96895	0.93483	1.25064	0.667644	1.50702
ADM2	0.0133505	0.0118355	0.0122132	0.00705	0.00865376	0.00446174	0.0203134	0.0194535	0.0128032	0.0218008	0.0121355
ADNP	0.244295	0.269491	0.349998	0.238185	0.307401	0.20105	0.245279	0.278315	0.433669	0.333138	0.246787
ADNP2	0.126815	0.180068	0.18628	0.153223	0.220067	0.153639	0.230313	0.0999648	0.140355	0.106133	0.192352
ADO	0.246148	0.182746	0.269157	0.184409	0.230723	0.253717	0.17463	0.269968	0.226911	0.259403	0.428213
ADORA2A-AS1	0.000121694	0.0168823	0.00483336	0.0550177	0.0398208	0.00872309	0.00383803	0	0.00284876	0.00668222	0
ADPGK	1.27867	0.906925	1.25696	1.20392	0.811885	1.22805	0.989516	1.00704	0.979591	1.01405	0.975188
ADPRH	0.538715	0.413008	0.535324	0.468402	0.328802	0.48385	0.323505	0.327008	0.50634	0.364746	0.343868
ADPRHL1	0.00338151	0.00768432	0.00313442	0.0271565	0	0.00272769	0.00444569	0.0278158	0.0054291	0.0212238	0.0047384
ADPRHL2	0.270441	0.148822	0.287676	0.175938	0.190611	0.296901	0.247842	0.255782	0.271753	0.193344	0.323379
ADRB2	0.0757558	0.14836	0.151504	0.144973	0.1984	0.0961306	0.0716621	0.138339	0.087523	0.183025	0.0833334
ADRM1	0.631281	0.510954	0.488222	0.676015	0.603315	0.713309	0.695193	0.588351	0.632762	0.616242	0.590544
ADSL	0.0602207	0.0342013	0.035749	0.0396576	0.0295014	0.0657113	0.01931	0.109528	0.0338476	0.0410682	0.0904013
ADSS	0.280206	0.444432	0.291364	0.325424	0.58162	0.330689	0.35759	0.56397	0.413679	0.250717	0.396262
AEBP2	0.173409	0.199731	0.262945	0.183453	0.174595	0.239721	0.20043	0.177594	0.208309	0.158847	0.157478
AEN	0.0962435	0.106987	0.0989097	0.132366	0.0764126	0.139068	0.0765291	0.105074	0.131282	0.0909104	0.0433399
AES	2.10558	2.05574	1.85484	1.87819	1.95017	2.50208	1.95454	2.14019	2.15107	3.0595	1.87932
AF001548.2	0.0249659	0.0415667	0.0310843	0.0136609	0.0276094	0.0139782	0.00789025	0.0338448	0.03412	0.022735	0.00572407
AF117829.1	0.0478565	0.0844591	0.063533	0.120919	0.0548145	0.0436582	0.0510366	0.00556853	0.0307945	0.0294134	0.0268522
AFAP1L2	0.00760039	0.0126706	0.00840546	0.00517565	0.0100277	0.0108929	0.0206275	0.0198243	0.0131983	0.00806268	0
AFDN	0.128963	0.0787511	0.264549	0.0951546	0.148608	0.194706	0.127804	0.129494	0.193544	0.160128	0.156308
AFF1	0.358399	0.311519	0.43121	0.344402	0.190745	0.372895	0.557087	0.430809	0.308523	0.428986	0.40127
AFF3	0.0634123	0.0664414	0.0757402	0.0445797	0.194167	0.0603496	0.0453849	0.0759343	0.108963	0.168074	0.060436
AFF4	0.527821	0.534483	0.743417	0.707214	0.489227	0.541873	0.937556	0.58557	0.441638	0.516954	0.624095
AFG3L2	0.435298	0.216818	0.441607	0.318309	0.31416	0.390136	0.253158	0.283602	0.53841	0.410388	0.485441
AFMID	0.178788	0.13864	0.205082	0.117376	0.194443	0.126855	0.137633	0.176025	0.203184	0.191772	0.113712
AFTPH	0.478063	0.688605	0.613501	0.500561	0.858406	0.641456	0.525063	0.711044	0.464842	0.590336	0.537106
AGA	0.394341	0.2234	0.285365	0.220691	0.43486	0.256623	0.253911	0.240952	0.465027	0.227581	0.411544
AGAP1	0.0251602	0.0241871	0.0374318	0.0111769	0.0227601	0.0234828	0.013082	0.00681825	0.0260361	0.0307653	0.0372583
AGAP2	0.0872081	0.0526529	0.0898238	0.0824623	0.0348146	0.0561363	0.0473573	0.0783514	0.0945353	0.0705175	0.0381321
AGAP2-AS1	0.00526355	0.0029593	0.000539357	0.0040979	0	0.00794052	0.00211833	0.000455752	0.00459147	0	0.00214156
AGAP3	0.650087	0.35626	0.50908	0.713083	0.184868	0.602664	1.37315	0.338472	0.459738	0.465858	0.767843
AGAP4	0.0391806	0.0431901	0.075701	0.0360545	0.044234	0.0298823	0.05334	0.0161847	0.0520839	0.0900391	0.0181738
AGAP6	0.0995632	0.0958845	0.164598	0.08895	0.151964	0.150358	0.0553509	0.12326	0.147143	0.16899	0.0793439
AGBL5	0.0263576	0.0188255	0.0197487	0.0213651	0.0153452	0.00736483	0.0428109	0.0183056	0.040056	0.0354173	0.0107136
AGER	0.053539	0.0843054	0.0941637	0.0545962	0.0497179	0.055299	0.0535961	0.0899572	0.0458736	0.0531484	0.0267609
AGFG1	0.495177	0.933288	0.537464	0.769688	0.795638	0.687933	0.680653	0.769826	0.505352	0.77709	0.576827
AGFG2	0.0798548	0.0429024	0.0669485	0.0558303	0.0614987	0.0544789	0.0502388	0.0694322	0.172576	0.136501	0.0814707
AGGF1	0.197346	0.15171	0.168873	0.123258	0.139165	0.185367	0.126492	0.194431	0.255021	0.193902	0.241668
AGK	0.101049	0.051414	0.0903084	0.104147	0.0866377	0.112483	0.0985987	0.0714486	0.150655	0.105044	0.152452
AGL	0.176455	0.113887	0.225589	0.0836584	0.10726	0.1043	0.0649898	0.124546	0.159005	0.174776	0.253029
AGO1	0.284527	0.437154	0.300557	0.235745	0.484271	0.268635	0.199214	0.360069	0.267029	0.278423	0.323253
AGO2	0.194444	0.368505	0.336223	0.433829	0.515158	0.290713	0.349352	0.303365	0.263378	0.261236	0.295295
AGO3	0.135289	0.168629	0.182088	0.195664	0.182653	0.241015	0.16665	0.220096	0.162729	0.195144	0.190247
AGO4	0.216804	0.531451	0.311936	0.225396	0.308933	0.192906	0.256441	0.420186	0.219207	0.347755	0.327767
AGPAT1	0.211292	0.180608	0.293514	0.180459	0.21853	0.22468	0.187777	0.171724	0.233525	0.196781	0.241048
AGPAT2	0.172503	0.121139	0.0833008	0.140329	0.0673017	0.0997754	0.162537	0.0850639	0.118696	0.107675	0.140992
AGPAT3	0.649955	0.710513	0.659577	0.67591	1.34532	0.836149	0.410396	0.718741	0.621781	0.727497	0.440091
AGPAT4	0.224989	0.145335	0.0856285	0.190005	0.156695	0.0927268	0.313859	0.181124	0.0774211	0.231832	0.415436
AGPAT5	0.189059	0.106215	0.255885	0.135199	0.151357	0.190388	0.126659	0.172646	0.305325	0.197907	0.268942
AGPS	0.456614	0.393699	0.37708	0.358095	0.495822	0.387455	0.477676	0.413605	0.495238	0.391527	0.544898
AGR2	0.105675	0.0965634	0.129379	0.0854079	0.132225	0.085585	0.131815	0.255283	0.206593	0.113652	0.125425
AGR3	0.0176755	0.0197358	0.023431	0.0183054	0.0294969	0.0102246	0.00949663	0.0407359	0.0307702	0.0251451	0.0285571
AGRN	0.30386	0.11814	0.176666	0.269909	0.0921561	0.281508	0.256825	0.191818	0.194646	0.167279	0.272116
AGTPBP1	0.162865	0.676201	0.151736	0.216902	0.404651	0.265116	0.174168	0.568872	0.144194	0.220377	0.153051
AGTRAP	0.417535	0.82463	0.241526	0.517733	0.410575	0.446971	0.407397	0.822213	0.349486	0.408059	0.233453
AHCTF1	0.20516	0.330405	0.251851	0.313465	0.444456	0.228741	0.28782	0.273923	0.292878	0.291891	0.215821
AHCY	0.424505	0.181202	0.324053	0.26331	0.277321	0.368496	0.313677	0.370848	0.577622	0.420195	0.445651
AHCYL1	0.735878	0.770598	0.833436	0.595953	0.872984	0.641633	0.626213	0.750146	0.867901	0.779399	0.950135
AHCYL2	0.0891923	0.104682	0.10034	0.0680843	0.104663	0.064864	0.0663126	0.0759272	0.04522	0.0778304	0.07216
AHDC1	0.0792122	0.0520686	0.137455	0.0638529	0.0908877	0.0869804	0.0723929	0.113879	0.106792	0.0812707	0.107819
AHI1	0.14814	0.0749221	0.200902	0.150434	0.114783	0.125116	0.201442	0.0957568	0.291639	0.146768	0.184369
AHNAK	3.46161	6.5979	1.8539	3.07469	4.38918	2.99718	3.39829	6.42503	1.61811	7.14649	4.42563
AHR	0.91154	1.01027	1.20894	0.865817	0.311275	0.842991	0.683383	0.870493	0.568436	1.3159	0.833437
AHSA1	0.526732	0.384197	0.543883	0.559225	0.500706	0.544533	0.910611	0.30533	0.70498	0.460888	0.39822
AIDA	0.813542	0.629699	1.13108	0.703422	0.869938	0.996597	0.840043	0.83372	1.05567	0.849915	0.843285
AIF1	7.50003	9.9313	9.54025	7.82186	19.2277	10.5447	6.08835	11.3901	7.53804	11.5657	4.39681
AIF1L	0.0349686	0.018643	0.0370601	0.0271304	0.0335651	0.0282058	0.017801	0.0489813	0.0411027	0.0281274	0.0179027
AIFM1	0.384068	0.21205	0.345535	0.210849	0.241511	0.283835	0.245627	0.326779	0.492811	0.359341	0.383444
AIFM2	0.235831	0.0305458	0.0607761	0.144767	0.0335855	0.121791	0.252383	0.116323	0.155617	0.071749	0.243854
AIG1	0.349574	0.109445	0.460741	0.147828	0.307164	0.182666	0.20292	0.183644	0.321481	0.287506	0.201241
AIM2	0.27341	0.128406	0.172999	0.252015	0.186023	0.333665	0.177733	0.226871	0.132712	0.129941	0.0274644
AIMP1	0.454738	0.420258	0.489459	0.454794	0.51689	0.518353	0.561646	0.733245	0.480801	0.42629	0.550507
AIMP2	0.34558	0.243546	0.320001	0.289871	0.306967	0.446222	0.223084	0.278141	0.502522	0.316358	0.394223
AIP	0.398485	0.500337	0.440686	0.336671	0.568081	0.465394	0.469711	0.562424	0.526676	0.456923	0.341335
AK2	1.17547	1.0262	1.33655	1.04654	1.04143	1.46339	1.3795	1.49765	2.1192	1.01067	1.32742
AK3	0.420563	0.176536	0.379652	0.234998	0.176413	0.226576	0.284448	0.323179	0.507286	0.405635	0.462613
AK4	0.123335	0.155276	0.0837088	0.305816	0.069245	0.246085	1.57126	0.193683	0.202279	0.0802539	0.343493
AK5	0.0183497	0.0204143	0.0242875	0.00475039	0.0245315	0.0259052	0.0124213	0.044332	0.0151177	0.0284663	0.0787049
AK6	0.22211	0.102539	0.212317	0.197996	0.131705	0.179402	0.200223	0.164828	0.228106	0.167958	0.22889
AK9	0.0355065	0.0445131	0.0680971	0.045438	0.059867	0.0486289	0.0441519	0.0572235	0.0372832	0.029112	0.0375707
AKAP1	0.15729	0.0571316	0.15914	0.112717	0.0719797	0.111434	0.121818	0.113928	0.243213	0.133827	0.110697
AKAP10	0.233286	0.203708	0.283145	0.192315	0.334879	0.1737	0.296328	0.253477	0.17573	0.22524	0.187293
AKAP11	0.39138	0.298749	0.512256	0.263805	0.439963	0.341897	0.350423	0.281868	0.449852	0.352849	0.317671
AKAP13	1.38636	2.8515	2.13307	2.2262	3.10705	1.87766	1.84661	2.51445	1.14281	1.67084	1.36548
AKAP17A	0.245198	0.360679	0.335505	0.309147	0.24319	0.283941	0.354318	0.327982	0.268382	0.310445	0.185904
AKAP7	0.160276	0.127705	0.160104	0.130949	0.168956	0.171972	0.101727	0.161584	0.149381	0.107594	0.0571396
AKAP8	0.166792	0.266395	0.268798	0.214472	0.254779	0.232723	0.172045	0.269599	0.286926	0.159022	0.251606
AKAP8L	0.081672	0.101661	0.0771741	0.0438568	0.0796725	0.0788396	0.0349816	0.0715635	0.065475	0.109021	0.0486802
AKAP9	1.25799	1.32476	1.7973	1.06737	1.35206	1.15369	1.03177	1.43175	1.08362	1.35843	0.893846
AKIP1	0.309311	0.0888647	0.285255	0.169761	0.0995354	0.185333	0.226176	0.127324	0.332305	0.301404	0.327718
AKIRIN1	0.311345	0.375421	0.419504	0.361106	0.402335	0.292612	0.290904	0.354379	0.304773	0.374942	0.376611
AKIRIN2	0.522244	0.889034	0.655708	0.585744	0.802914	0.613123	0.702461	0.519356	0.572882	0.428261	0.476193
AKNA	0.382603	0.927105	0.849987	0.47071	0.795694	0.496382	0.324453	0.983438	0.442755	0.363463	0.267957
AKR1A1	2.81445	0.915185	2.39812	1.31843	0.912102	2.19259	1.55105	1.76997	2.56001	2.32018	2.32234
AKR1B1	2.21946	0.270068	1.85419	0.502189	0.182527	0.628552	0.835259	0.797618	1.78619	1.30578	0.800868
AKR7A2	0.311554	0.187404	0.282291	0.203813	0.196365	0.152516	0.281044	0.318426	0.554422	0.18523	0.40606
AKT1	0.866246	0.911943	0.865491	0.790878	0.935965	0.753176	0.696109	0.842506	1.04356	1.07521	0.787758
AKT1S1	0.218193	0.124787	0.178325	0.310149	0.0940386	0.358113	0.265255	0.129431	0.113435	0.151527	0.161852
AKT2	0.532213	0.65209	0.531559	0.539205	0.821235	0.577639	0.471615	0.503653	0.640345	0.506788	0.581764
AKT3	0.124521	0.0893941	0.132708	0.0791918	0.221673	0.0923086	0.0805333	0.149943	0.136189	0.148721	0.122545
AKTIP	0.0365383	0.0245066	0.0397238	0.0136166	0.0445377	0.0190351	0.0252938	0.0174755	0.026273	0.0401488	0.0293952
AL021707.6	0.0294365	0.0309957	0.0312255	0.0530182	0.0185389	0.0531527	0.0260373	0.00617177	0.0100358	0.0319348	0.0156788
AL021707.7	0.00479446	0.0082445	0.00577726	0.0159629	0.00118962	0.0137531	0.00602269	0.00837325	0.000694215	0.00260811	0
AL024508.2	0.00375109	0.00408316	0.00523975	0.00188314	0.00628868	0.00325984	0.0044546	0.0026258	0	0	0
AL031777.3	0.0220608	0.0228458	0.0279716	0.0216126	0.00905549	0.00814992	0.0349454	0.0191956	0.0224389	0.00932095	0
AL034397.3	0.0208164	0.507043	0.0671477	0.101419	0.255862	0.102249	0.0257149	0.471575	0.031561	0.155263	0.0187601
AL035071.1	0.0285367	0.0460409	0.049139	0.0432306	0.0708361	0.0360683	0.0564177	0.0299105	0.0331569	0.022498	0.0224702
AL035661.1	0.0370266	0.0178885	0.0275082	0.00584625	0.0102772	0.0259035	0.0455208	0.0212381	0.0215247	0.0258305	0.0246059
AL118506.1	0.0969455	0.0919951	0.0590974	0.118179	0.0696331	0.0785225	0.115159	0.0696938	0.0615188	0.187323	0.0810201
AL118516.1	0.0464088	0.125266	0.109449	0.0982693	0.0249089	0.124014	0.136343	0.0558525	0.060939	0.0886715	0.0635777
AL121603.2	0.0261732	0.12204	0.0546042	0.0530835	0.0988258	0.0516719	0.0605767	0.056337	0.050719	0.0717749	0.0226822
AL121944.1	0.042835	0.0247408	0.0510446	0.0238767	0.0576224	0.0276678	0.023832	0.0646319	0.0473474	0.0487268	0.0533289
AL135925.1	0.0275055	0.0639087	0.0398682	0.0182484	0.0186309	0.0390939	0.0470912	0.0760446	0.058661	0.0326792	0.045789
AL136038.5	0.0145559	0.0159287	0.0288594	0.015184	0.0140903	0.019489	0.0105673	0.0325741	0.0131615	0.0205281	0.0341636
AL136295.5	0.00686946	0.0131149	0.00167472	0.0232468	0.0219036	0.016111	0.00784164	0	0.01039	0.00987668	0
AL136454.1	0.786295	0.980107	0.978002	0.761548	1.29736	0.939031	0.885128	1.29162	1.04557	1.3169	0.923216
AL157387.1	0.0162501	0.0398881	0.0301449	0.0153963	0.015058	0.0114835	0.0248015	0.0634122	0.00897753	0.0266993	0.00167873
AL161421.1	0.0299278	0.138976	0.0202094	0.0849859	0.0971128	0.0176237	0.0316214	0.080624	0.0154975	0.0599155	0.0310552
AL162377.1	0.00452437	0.0145636	0.011854	0.0186632	0.031888	0.0142586	0.00386564	0.0170549	0.016456	0.0327985	0.0066886
AL354707.1	0.0138853	0.00927319	0.0217498	0.00931064	0.0185431	0.0146327	0.0285379	0.00302535	0.00917384	0.00184253	0.0105959
AL355338.1	0.033508	0.0125815	0.0616143	0.0215101	0.0314016	0.0277516	0.0310548	0.0221639	0.0612335	0.0197933	0.0277487
AL356488.3	0.0183472	0.0340042	0.0199327	0.00879983	0.0343917	0.00677937	0.0103755	0.000433931	0.0137397	0	0.0117729
AL357060.1	0.0179449	0.0457701	0.0572195	0.0807534	0.0182684	0.027185	0.0237569	0.0351973	0.037162	0.0130996	0.0152162
AL365361.1	0.0709437	0.132883	0.0922861	0.0993853	0.092062	0.144835	0.0830071	0.130516	0.108339	0.0547113	0.0325066
AL390728.6	0.109034	0.0870455	0.164339	0.108633	0.0876015	0.125071	0.0765874	0.0983052	0.102884	0.112749	0.110706
AL391832.2	0.0627393	0.0738535	0.0476689	0.0534746	0.00630161	0.0674358	0.0469382	0.0705474	0.049348	0.0891162	0.0393221
AL445524.1	0.0404911	0.233548	0.0494851	0.116829	0.117324	0.08721	0.173406	0.232872	0.0553953	0.101589	0.0491933
AL451165.2	0.0622221	0.0839053	0.0769417	0.0420908	0.0791304	0.03039	0.0641286	0.0834402	0.0810931	0.0386521	0.0973893
AL591895.1	0.0488369	0.0635293	0.0519361	0.0384633	0.0289848	0.0196264	0.0424606	0.0368997	0.0259476	0.021357	0.0562665
AL645568.1	0.0157404	0.0205743	0.0401374	0.00379329	0.0318518	0.0213117	0.00176197	0.0192597	0.0162227	0.00777244	0
AL645608.7	0.0425723	0.0215638	0.0621562	0.0608542	0.0799521	0.0428405	0.0324921	0.00819091	0.0163985	0.0310118	0.0322315
AL691432.2	0.0454492	0.0578127	0.0640816	0.0502189	0.04021	0.0373923	0.0541833	0.0961257	0.0791271	0.077331	0.132324
ALAD	0.319015	0.346874	0.366266	0.228937	0.313171	0.22254	0.237892	0.339088	0.338144	0.395854	0.365501
ALAS1	0.449091	0.342647	0.404595	0.489001	0.304242	0.578802	0.931469	0.220983	0.405773	0.229034	0.769577
ALCAM	2.10767	0.5436	2.20938	1.46398	0.326147	1.89076	1.94989	0.863474	2.6924	0.667352	5.49854
ALDH16A1	0.255438	0.143768	0.296176	0.172356	0.35971	0.20302	0.122505	0.310713	0.337198	0.246249	0.162605
ALDH18A1	0.0479377	0.0118317	0.0638874	0.0258073	0.0135598	0.0259734	0.0466317	0.0154224	0.105519	0.0272486	0.0476451
ALDH1A3	0.0263975	0.0203278	0.0388108	0.0170483	0.0214367	0.032635	0.0405816	0.00670596	0.0211716	0.0222413	0.0241071
ALDH1B1	0.0510302	0.0170552	0.0434001	0.0249075	0.0110264	0.0440898	0.0227278	0.0418552	0.0634156	0.0514053	0.0593961
ALDH2	2.75061	2.59382	2.67921	1.66787	0.830201	2.87102	1.29218	2.62435	1.69554	1.91169	1.41703
ALDH3A2	0.580283	0.32166	0.336588	0.382779	0.311022	0.409586	0.362739	0.576539	0.488422	0.369017	0.595083
ALDH3B1	0.829852	0.778744	0.591698	0.687753	1.31587	0.751003	0.717036	0.991591	0.671458	1.05167	1.00145
ALDH3B2	0.164327	0.0480615	0.196871	0.0631736	0.0894976	0.150412	0.166725	0.149984	0.252229	0.0600422	0.103518
ALDH4A1	0.0955019	0.0322034	0.0477023	0.0637174	0.0435146	0.0431367	0.0526065	0.0597982	0.0879841	0.0561787	0.144579
ALDH5A1	0.0630107	0.018714	0.0515308	0.0184455	0.0194459	0.0329419	0.0256437	0.0155682	0.0566236	0.0249339	0.0983965
ALDH6A1	0.202439	0.103177	0.207825	0.0840275	0.09672	0.138858	0.162805	0.159593	0.186075	0.156187	0.277551
ALDH7A1	0.183751	0.0381091	0.162289	0.0555907	0.0354092	0.0455318	0.0838212	0.150339	0.400613	0.124192	0.149292
ALDH9A1	0.68579	0.398941	0.689661	0.381111	0.581038	0.430426	0.57439	0.614369	0.732947	0.749309	0.729289
ALG12	0.122905	0.066223	0.103366	0.0853664	0.0534645	0.123127	0.0575424	0.0934686	0.133655	0.090797	0.0921838
ALG13	0.279408	0.371817	0.361598	0.308814	0.394054	0.333053	0.195756	0.425216	0.298426	0.423099	0.346168
ALG2	0.469874	0.253178	0.597611	0.303078	0.229648	0.425273	0.35286	0.270968	0.429342	0.306186	0.445474
ALG3	0.362196	0.276404	0.359097	0.273192	0.256905	0.370735	0.266041	0.300181	0.413129	0.297945	0.470572
ALG5	0.350745	0.166341	0.285724	0.245049	0.174437	0.282114	0.188055	0.237993	0.459935	0.278954	0.355354
ALG6	0.111194	0.108055	0.109124	0.0856964	0.120323	0.0922494	0.0709904	0.0843021	0.117451	0.0827694	0.0721286
ALG8	0.261271	0.123626	0.315862	0.234304	0.171385	0.270889	0.16672	0.175526	0.318107	0.306761	0.315384
ALKBH1	0.100688	0.0740841	0.137191	0.0853398	0.0908186	0.10652	0.0900501	0.107932	0.11911	0.081579	0.0987724
ALKBH2	0.0374455	0.0201605	0.052739	0.0292327	0.025119	0.0424745	0.0291664	0.0216291	0.0817244	0.035142	0.0559261
ALKBH3	0.0672402	0.0337467	0.0820866	0.0407206	0.100258	0.0723425	0.0496686	0.0313357	0.0570679	0.0588277	0.0270004
ALKBH5	0.463626	0.496961	0.544436	0.510297	0.500181	0.528437	0.66763	0.467833	0.474251	0.564719	0.46867
ALKBH6	0.039645	0.0308514	0.0575278	0.0316704	0.0529461	0.0411581	0.0131147	0.0418109	0.0762359	0.0583449	0.0346631
ALKBH7	0.394656	0.268445	0.448353	0.24071	0.262174	0.32223	0.405623	0.356536	0.329846	0.336927	0.457506
ALMS1	0.0739934	0.0550715	0.0763484	0.0452804	0.0828055	0.0761799	0.0333152	0.0771284	0.102312	0.0418593	0.0337281
ALOX12-AS1	0.0358441	0.0442043	0.0290766	0.0496475	0.0484423	0.0439816	0.0451085	0.053573	0.0354489	0.0640059	0.0321053
ALOX15B	0.194155	0.0743502	0.175654	0.0575603	0.0764487	0.070261	0.163091	0.0961231	0.174948	0.0118651	0.141606
ALOX5	0.915029	1.1171	1.17601	0.915251	1.07937	1.20651	0.684066	1.00528	0.943757	0.77404	0.65483
ALOX5AP	4.01606	1.22713	6.28428	3.06178	0.16457	3.00771	4.17867	1.78625	7.83687	2.97947	2.22239
ALPK1	0.203709	0.108411	0.256513	0.152617	0.12827	0.167713	0.108696	0.0962089	0.171791	0.149476	0.160844
ALPL	0.00874064	0.0238179	0.0235152	0.038081	0.019274	0.0312628	0.0107901	0.0171396	0.00842343	0.0278717	0.0056478
ALS2	0.108804	0.0948833	0.127917	0.101225	0.0893751	0.0849142	0.106224	0.105993	0.12584	0.117772	0.187028
ALYREF	0.673752	0.84994	0.742247	0.847083	0.792619	0.922155	0.695087	1.02506	1.81506	0.740008	0.88972
AMBRA1	0.1117	0.0675869	0.107867	0.0634313	0.111915	0.0642767	0.0809696	0.0969461	0.10263	0.0418302	0.0706099
AMD1	0.601811	0.498388	0.710645	0.613391	0.719082	0.78265	0.63964	0.531402	0.824187	0.789655	0.923099
AMDHD2	0.299954	0.0478154	0.16173	0.129302	0.132824	0.0968065	0.26041	0.123927	0.233336	0.192996	0.28616
AMFR	0.459269	0.303831	0.438673	0.212931	0.300475	0.204875	0.440811	0.342618	0.420308	0.419314	0.39548
AMMECR1	0.0600965	0.0892903	0.0661607	0.0758361	0.0915606	0.0753422	0.0581509	0.126066	0.0849308	0.0717668	0.0588703
AMMECR1L	0.10216	0.101618	0.141791	0.0772009	0.11574	0.0880691	0.0883149	0.099463	0.10659	0.0831162	0.0698184
AMN1	0.0740483	0.0535631	0.0578986	0.0605254	0.0479768	0.0464027	0.0484233	0.0509301	0.0473229	0.08413	0.0767726
AMOT	0.0116305	0.0102856	0.0710398	0	0.0166297	0.0196696	0.00457525	0.0567214	0.0235166	0.0163991	0.0014808
AMOTL2	0.00681206	0.0177076	0.0257155	0.0138569	0.0165144	0.056041	0.0235072	0.0260752	0.026215	0.0329664	0.0055576
AMPD2	0.159048	0.335891	0.202363	0.260023	0.606607	0.2369	0.200461	0.241378	0.0980661	0.129585	0.149545
AMPD3	0.566414	0.242778	0.834443	0.481304	0.134934	0.458367	1.42421	0.352476	0.535552	0.389807	0.493124
AMPH	0.00109272	0.00625698	0.00207945	0.0131868	0.00783718	0.000767551	0.00556763	0.000722973	0.00396765	0	0.00931637
AMZ2	0.434445	0.254027	0.4398	0.353769	0.300972	0.348201	0.426672	0.41231	0.452591	0.409351	0.619491
ANAPC1	0.0978583	0.118048	0.165608	0.0695551	0.109435	0.182309	0.0954385	0.122206	0.193136	0.100438	0.0935167
ANAPC11	0.641148	0.414205	0.510588	0.493676	0.433467	0.63169	0.660154	0.594589	1.23305	0.703679	0.807291
ANAPC13	0.350931	0.214982	0.297758	0.254292	0.310172	0.265602	0.293675	0.241141	0.300832	0.353998	0.379287
ANAPC15	0.125143	0.193277	0.122875	0.109055	0.119903	0.167163	0.0970934	0.22613	0.228237	0.217829	0.156554
ANAPC16	0.594411	0.596895	0.5528	0.489365	0.788299	0.569959	0.720537	0.836827	0.588939	0.671672	0.600747
ANAPC2	0.0770931	0.071184	0.072766	0.0759142	0.0765497	0.0564223	0.0446907	0.140285	0.0714248	0.0817051	0.0380799
ANAPC4	0.212212	0.138972	0.173865	0.147944	0.202818	0.227201	0.201718	0.158391	0.1703	0.171313	0.202061
ANAPC5	0.686294	0.612508	0.765565	0.493638	0.752691	0.629285	0.398	0.741437	1.05441	0.733041	0.544341
ANAPC7	0.311861	0.15113	0.270853	0.16169	0.202868	0.183642	0.173865	0.282817	0.339176	0.229668	0.229351
ANG	0.137572	0.0748588	0.153908	0.10801	0.0236232	0.0639797	0.224869	0.155144	0.0978631	0.0467858	0.0562507
ANGEL1	0.152792	0.0357929	0.129602	0.0759344	0.0400391	0.0646402	0.0848056	0.0652106	0.0601867	0.0698434	0.146678
ANGEL2	0.187927	0.204798	0.3187	0.195397	0.190483	0.195263	0.152986	0.273972	0.241538	0.235313	0.131509
ANK3	0.0282257	0.0340275	0.026352	0.0262533	0.0278216	0.0186293	0.0337099	0.0473288	0.025763	0.0390995	0.0270924
ANKFY1	0.418689	0.37781	0.527759	0.407165	0.517409	0.490425	0.340736	0.300117	0.36945	0.419022	0.304913
ANKH	0.944965	0.149156	0.869602	0.453864	0.225648	0.57089	0.670461	0.242505	0.846791	0.949074	1.07222
ANKIB1	0.352699	0.411532	0.410036	0.323185	0.424791	0.449752	0.282164	0.274166	0.358391	0.329994	0.314104
ANKLE2	0.27852	0.276307	0.31561	0.385032	0.374152	0.272638	0.586688	0.311055	0.403534	0.344137	0.300365
ANKMY2	0.23738	0.103028	0.172789	0.128345	0.141185	0.0832412	0.137835	0.0908857	0.250073	0.154237	0.125534
ANKRA2	0.115422	0.116558	0.161649	0.0897135	0.174612	0.123179	0.18966	0.0579009	0.0832524	0.12269	0.0945714
ANKRD10	0.418651	0.274728	0.422802	0.486551	0.270933	0.368645	0.481612	0.330424	0.251779	0.441305	0.307872
ANKRD11	0.797349	1.19352	1.25073	1.00904	1.17407	1.04731	1.03322	1.16295	0.91707	0.761327	0.767911
ANKRD12	1.68299	1.83355	2.121	2.05552	1.89021	1.65356	2.4896	1.85833	1.24639	2.01684	1.26143
ANKRD13A	0.280071	0.434669	0.384169	0.266685	0.651828	0.393713	0.253619	0.397329	0.477206	0.325865	0.278379
ANKRD13C	0.120139	0.109511	0.159396	0.108054	0.155979	0.0816157	0.105844	0.114637	0.155476	0.118145	0.135195
ANKRD13D	0.149206	0.197949	0.210365	0.117095	0.328161	0.212522	0.0860523	0.394857	0.181583	0.155348	0.0910594
ANKRD17	0.412198	0.386635	0.529959	0.333299	0.399946	0.420831	0.398486	0.538906	0.450165	0.418119	0.440874
ANKRD22	0.429074	0.579651	0.601976	0.945745	0.396986	1.89513	0.523147	0.23536	0.348447	0.209314	0.159284
ANKRD26	0.164017	0.124355	0.237044	0.13886	0.173096	0.125843	0.137046	0.181491	0.203343	0.16869	0.166621
ANKRD27	0.0852712	0.108507	0.0639122	0.0853313	0.112682	0.130708	0.120517	0.12127	0.109324	0.129982	0.0532373
ANKRD28	0.0708451	0.116339	0.0394344	0.173421	0.0529298	0.0859802	0.198812	0.0891189	0.0726665	0.115773	0.1479
ANKRD30A	0.34954	0.763811	0.478832	0.273619	0.698563	0.369423	0.420647	1.00632	0.433099	0.647904	0.337457
ANKRD36	0.101408	0.0714604	0.14661	0.112628	0.0816391	0.109659	0.0743114	0.112126	0.164336	0.178869	0.0471907
ANKRD36B	0.14533	0.0493623	0.432129	0.121273	0.0519763	0.152085	0.0483088	0.100762	0.172971	0.08994	0.0725473
ANKRD36C	0.2532	0.159347	0.351539	0.243031	0.184118	0.322212	0.261101	0.33682	0.469058	0.238953	0.202465
ANKRD37	0.314394	0.325689	0.467461	0.446334	0.311393	0.357297	1.09797	0.279946	0.308217	0.39444	0.385465
ANKRD40	0.365515	0.255172	0.449384	0.287704	0.342346	0.295739	0.26122	0.288369	0.499315	0.409937	0.367741
ANKRD42	0.105348	0.122328	0.116756	0.108194	0.113219	0.0550727	0.062625	0.163274	0.087138	0.0985253	0.0689127
ANKRD44	0.329812	0.701944	0.767629	0.387889	1.06615	0.632604	0.335649	0.65782	0.421738	0.343274	0.293745
ANKRD46	0.0834548	0.07084	0.105817	0.0653246	0.0599632	0.0904337	0.0586856	0.0935521	0.116904	0.0629748	0.0706576
ANKRD49	0.138171	0.118881	0.156131	0.105042	0.146345	0.177423	0.160808	0.157269	0.195906	0.152527	0.0901055
ANKRD50	0.0864396	0.13187	0.114425	0.119423	0.0912773	0.0856585	0.117197	0.140141	0.0859474	0.114392	0.0980039
ANKRD52	0.123371	0.077541	0.136952	0.095807	0.0646921	0.144984	0.0677859	0.0989528	0.140021	0.135215	0.111434
ANKRD54	0.0648294	0.0340836	0.0663774	0.0441298	0.0632967	0.0746419	0.0718746	0.0642068	0.083864	0.0247561	0.0694746
ANKRD9	0.117562	0.038084	0.105099	0.0963022	0.0306107	0.0394315	0.122335	0.0225526	0.159229	0.119951	0.0989974
ANKS1A	0.144893	0.127202	0.261566	0.125473	0.20056	0.118253	0.078422	0.141885	0.0990497	0.13919	0.15279
ANKZF1	0.158603	0.187143	0.229439	0.134497	0.18381	0.152383	0.321064	0.182188	0.167705	0.137267	0.103308
ANO1	0.0123687	0.0223716	0.0113773	0.0052262	0.0277496	0.00907022	0.00695235	0.00325988	0.0238537	0.00318406	0.0043345
ANO10	0.178742	0.133476	0.17001	0.108348	0.0574852	0.114879	0.113423	0.142081	0.192124	0.130159	0.144594
ANO6	0.362428	0.408893	0.39855	0.277505	0.310009	0.365411	0.383879	0.408211	0.372208	0.540285	0.429838
ANO8	0.109401	0.185782	0.167303	0.122749	0.141582	0.117044	0.0833112	0.159504	0.110804	0.139597	0.134526
ANP32A	1.67587	2.07645	1.85035	1.34288	2.03003	1.66261	1.47363	2.53109	2.38285	1.95756	1.47625
ANP32B	3.24521	4.2564	3.53926	2.99655	5.05814	3.7727	3.95105	5.33717	8.34866	3.68567	3.8864
ANP32E	0.514337	0.448616	0.594636	0.495156	0.45762	0.565392	0.51405	0.599961	1.7508	0.424088	0.553556
ANPEP	0.518773	1.01192	0.194109	2.09057	0.407607	1.26442	1.16387	0.808208	0.353801	0.380321	1.09971
ANTXR1	0.119764	0.0108692	0.275397	0.0247387	0.0090254	0.0428661	0.0846524	0.0127089	0.151445	0.152243	0.0583639
ANTXR2	0.274901	0.347268	0.138109	0.398098	0.281698	0.277428	0.376349	0.437487	0.169262	0.617057	0.315742
ANXA1	3.1687	7.38358	2.68522	5.88778	3.12664	4.0327	8.40981	6.35322	3.44876	6.303	6.32099
ANXA11	1.78592	1.46882	1.29861	1.3185	1.25313	1.58996	1.70244	1.68635	1.35502	1.71192	3.0374
ANXA2	17.7563	8.16893	7.08223	13.7322	8.00723	15.9782	15.8772	11.4696	15.3491	13.58	28.2709
ANXA2R	0.0542943	0.0703096	0.0449638	0.0599454	0.0569619	0.147978	0.0934395	0.0867613	0.068832	0.0441832	0.0230287
ANXA3	0.0275683	0.0369561	0.0190563	0.0171786	0.0388655	0.0210723	0.0222091	0.0258378	0.0267798	0.0443745	0.0126374
ANXA4	1.01956	0.394561	0.451284	0.858666	0.666851	0.853795	1.13084	0.730837	0.666802	1.0412	1.23322
ANXA5	6.99773	6.57296	5.72971	9.15215	6.40909	7.67573	11.0352	5.97825	7.21329	6.52317	12.5917
ANXA6	0.648147	0.657977	0.405114	0.522154	0.307508	0.571606	0.722794	0.781061	0.565947	0.683059	0.259572
ANXA7	0.973489	0.72759	0.765208	0.660528	0.611779	0.847384	0.635808	0.785023	0.849817	0.80308	0.783387
AOAH	0.655682	1.25419	1.06867	0.599983	0.795077	0.93863	0.303329	1.1875	0.381842	0.858958	0.243471
AP000547.3	0.0623657	0.115535	0.0602396	0.0522644	0.366976	0.0817486	0.0738445	0.0365764	0.0477389	0.0513022	0.0484275
AP000763.3	0.00556271	0.0279468	0.0154073	0.0195804	0.0520108	0.0080244	0.0152024	0.0157398	0.00208416	0.0213786	0
AP001505.1	0.0207832	0.0193945	0.018796	0.014773	0.0203442	0.0166859	0.00446173	0.0988188	0.0211208	0.0156608	0.0155651
AP002381.2	0.00213122	0.00953813	0.00595416	0.0056847	0.00636221	0.00681335	0.00349364	0.00590666	0.00154402	0	0.00392505
AP002387.1	0.0229086	0.0247068	0.0235535	0.0132175	0.011336	0.00935881	0.0238146	0.0261881	0.0143035	0.0248055	0.0132596
AP002807.1	0.0334809	0.0514996	0.0290078	0.0416581	0.0873708	0.067198	0.042357	0.0502485	0.021854	0.0241853	0.0289554
AP003498.2	0.0047165	0	0.00298292	0	0	0	0.00502083	0.000534483	0.00597073	0.00364548	0.0108981
AP1AR	0.304737	0.243864	0.30249	0.290092	0.329848	0.253371	0.308201	0.32288	0.352602	0.21546	0.283563
AP1B1	2.51605	0.623184	1.97102	0.779984	0.640386	1.02132	0.820575	0.982636	1.86423	2.14889	0.998486
AP1G1	0.286303	0.302818	0.347933	0.295945	0.262282	0.319151	0.357926	0.365993	0.309767	0.260908	0.321353
AP1G2	0.321023	0.461024	0.419819	0.236778	0.41856	0.42144	0.242251	0.519273	0.337227	0.360474	0.201114
AP1M1	0.329657	0.371155	0.260572	0.262876	0.539383	0.301733	0.236072	0.319722	0.497033	0.334811	0.360518
AP1M2	0.0501607	0.0566201	0.0825139	0.0435921	0.0410321	0.044719	0.0249464	0.0181452	0.0529006	0.0131252	0.0392685
AP1S1	0.235933	0.0938505	0.140014	0.168798	0.0776573	0.219494	0.199526	0.216627	0.240394	0.239199	0.312816
AP1S2	2.06542	6.95279	1.99169	3.2476	4.72531	3.72722	2.34243	6.80737	2.77305	4.47897	1.65104
AP2A1	0.311501	0.384122	0.305423	0.273919	0.945387	0.316412	0.27428	0.431858	0.374822	0.281976	0.325112
AP2A2	0.946332	0.327237	0.69185	0.407835	0.312389	0.371045	0.425697	0.389205	0.604711	1.79598	0.556122
AP2B1	0.779686	0.599476	0.790607	0.66802	0.821002	0.809468	0.946169	0.719174	0.734466	0.660344	0.803659
AP2M1	1.60921	1.08464	1.20599	1.23694	0.8916	1.2792	1.26984	1.29657	1.40259	1.95535	1.46482
AP2S1	1.4789	0.817005	0.966111	1.21891	0.813478	1.27242	1.16112	1.05121	1.60625	1.98463	1.77033
AP3B1	0.711467	0.732586	0.701971	0.60786	0.706298	0.798333	0.50439	0.889669	0.71378	0.748151	0.892786
AP3D1	0.800619	0.72044	0.936161	0.819301	0.600361	0.828613	0.547182	0.913384	0.973825	0.793871	0.912586
AP3M1	0.35233	0.344246	0.362892	0.278339	0.314542	0.381659	0.201583	0.473875	0.398192	0.330101	0.474977
AP3M2	0.0824377	0.03385	0.0715456	0.0185967	0.0490273	0.0525603	0.0781615	0.084432	0.135871	0.0376764	0.0866359
AP3S1	0.809286	0.81753	0.572764	0.854119	0.754052	0.797375	1.24675	0.87469	0.747613	0.717425	1.13279
AP3S2	0.117541	0.0948524	0.112047	0.0598442	0.0843458	0.0886647	0.0576073	0.120819	0.0752753	0.0743201	0.0845928
AP4B1	0.0955594	0.0823107	0.135318	0.0790682	0.0764722	0.0882925	0.0776586	0.165193	0.163813	0.104947	0.120562
AP4E1	0.0670652	0.0805244	0.122229	0.0634412	0.0737804	0.0815662	0.049863	0.0666555	0.117599	0.0701079	0.0511261
AP4M1	0.0382415	0.025874	0.0547481	0.0256187	0.0381491	0.0419909	0.0417873	0.0332437	0.0648193	0.0372284	0.0510727
AP5B1	0.14929	0.138869	0.0648618	0.140542	0.068111	0.144374	0.185149	0.106962	0.0700577	0.0866202	0.104069
AP5M1	0.301584	0.186618	0.348787	0.220172	0.197857	0.230247	0.143032	0.297813	0.308363	0.276731	0.283721
AP5S1	0.13418	0.0896086	0.138615	0.10818	0.135271	0.101475	0.097668	0.152095	0.152878	0.172625	0.187034
AP5Z1	0.11779	0.0942229	0.122919	0.142038	0.0760911	0.1118	0.107489	0.0893021	0.13571	0.124607	0.0592501
APAF1	0.130259	0.419001	0.32222	0.195506	0.256207	0.24932	0.144775	0.322846	0.244908	0.147305	0.168887
APBA3	0.111385	0.0977649	0.117131	0.114638	0.0427993	0.0886637	0.162622	0.110121	0.0964492	0.0372609	0.0972179
APBB1IP	1.65575	1.86275	2.816	1.55149	2.08592	1.95841	1.69973	1.80585	2.26701	1.29722	1.52393
APBB2	0.0199081	0.0285372	0.019246	0.0154196	0.018095	0.0142867	0.0207045	0.0134472	0.0192221	0.0271369	0.045046
APBB3	0.293999	0.267606	0.310211	0.461834	0.209512	0.24895	0.579671	0.265157	0.188653	0.235006	0.211213
APC	0.389452	0.432382	0.526865	0.396129	0.580619	0.4168	0.34885	0.535033	0.38411	0.39913	0.360502
APEH	0.375308	0.369141	0.429687	0.292789	0.355172	0.352416	0.229639	0.409686	0.447995	0.300349	0.379796
APEX1	1.20295	0.811702	1.68978	0.712943	0.59448	1.36549	0.644939	1.27798	1.77325	1.03637	1.28498
APEX2	0.37881	0.22472	0.466652	0.25315	0.253931	0.327326	0.32646	0.261513	0.523639	0.35513	0.26531
APH1A	1.24766	0.677005	1.05522	0.811737	0.700805	0.901712	0.978304	0.839319	1.25038	1.24054	0.958215
APH1B	0.37278	0.202343	0.21168	0.243903	0.409719	0.191401	0.315889	0.150066	0.211013	0.317382	0.389097
API5	0.699393	0.495932	0.716641	0.579136	0.577621	0.624665	0.52381	0.66304	0.934503	0.736062	0.610229
APIP	0.311314	0.180103	0.274215	0.215922	0.181911	0.220853	0.188	0.231573	0.315521	0.256409	0.240434
APLP2	7.30256	8.45028	3.69088	7.32693	4.30608	4.63894	6.98039	7.56769	4.41232	7.04565	8.70003
APMAP	1.25222	0.60891	1.0778	0.72913	0.553999	0.903092	0.729281	0.722323	1.16463	1.12521	1.35757
APOBEC3A	1.42636	10.8133	0.889153	7.92199	8.80029	10.486	5.15472	3.5057	0.566249	0.417303	1.23226
APOBEC3C	1.50523	1.37557	1.26284	1.26481	2.22366	1.70888	0.878765	1.54423	1.40006	1.57902	1.01179
APOBEC3G	0.646471	0.427432	0.562225	0.618544	0.897845	1.0957	0.322329	0.585966	0.607335	0.374318	0.382754
APOBEC3H	0.113529	0.0184042	0.0898496	0.0748781	0.0368141	0.0849896	0.107908	0.0200997	0.093049	0.0489354	0.0293949
APOBR	0.371387	0.450923	0.486883	0.382006	0.243517	0.546895	0.595017	0.443323	0.425759	0.174264	0.435834
APOC1	60.0155	0.651982	9.30816	14.1044	0.614793	7.35381	27.4352	11.4233	24.7014	10.2333	53.5051
APOD	7.42398	2.79437	9.32442	2.6801	3.78052	4.57198	6.98188	4.7243	10.5613	2.56391	4.50604
APOE	51.3625	0.545642	12.0622	15.8965	0.712151	5.48401	20.1236	7.39656	15.1653	15.8916	24.2386
APOL1	0.587008	0.345892	0.338906	0.556382	0.289784	0.900063	0.424658	0.362765	0.334199	0.460772	0.230819
APOL2	0.576034	0.38398	0.377519	0.55247	0.43369	0.943327	0.397077	0.417748	0.450377	0.387964	0.518361
APOL3	0.388632	0.542621	0.407162	0.363172	0.636187	1.03527	0.19733	0.455576	0.284699	0.233018	0.166961
APOL4	0.174659	0.0841576	0.152027	0.180885	0.0890867	0.413729	0.282076	0.110016	0.1559	0.140594	0.156157
APOL6	1.39519	1.66337	1.192	1.77064	1.53239	2.53761	1.48143	1.26138	0.980222	1.19159	0.793137
APOO	0.197968	0.0456095	0.150712	0.131538	0.0949386	0.14458	0.159594	0.0896669	0.250081	0.130161	0.276825
APOOL	0.217605	0.199637	0.223841	0.201611	0.204488	0.165458	0.1623	0.272846	0.186113	0.18596	0.280865
APOPT1	0.12196	0.0748408	0.110972	0.0918707	0.0906598	0.098582	0.125152	0.145935	0.137684	0.10091	0.114793
APP	1.45569	1.54559	1.15944	1.60933	0.658988	1.43436	1.72857	1.64	1.29357	1.31739	1.59913
APPBP2	0.225349	0.143617	0.24376	0.138449	0.159726	0.217798	0.235184	0.188477	0.248116	0.167814	0.167245
APPL1	0.803161	0.591836	1.2151	0.530958	0.605645	0.971852	0.574251	0.786692	1.13421	0.899513	0.646225
APPL2	0.533748	0.159328	0.680469	0.246144	0.165598	0.210263	0.233843	0.190717	0.392385	0.782073	0.201283
APRT	0.437104	0.465136	0.464608	0.440736	0.436973	0.595406	0.392501	0.658599	0.536212	0.577076	0.627139
APTR	0.0579856	0.0409856	0.0433691	0.0310849	0.0454173	0.0512175	0.0500026	0.0873579	0.0734905	0.0553366	0.0763804
APTX	0.179203	0.156341	0.141935	0.175954	0.181769	0.151424	0.155698	0.167655	0.188322	0.197808	0.240247
AQP3	0.0998554	0.090796	0.184232	0.102751	0.149328	0.162357	0.131749	0.106494	0.100256	0.0771666	0.105944
AQP9	0.720494	2.06554	0.216719	2.97545	0.870387	0.861714	1.52877	0.78232	0.170733	0.298515	1.74677
AQR	0.237746	0.22406	0.303173	0.240877	0.371145	0.257846	0.218536	0.206788	0.349646	0.277869	0.225908
AR	0.0813178	0.108604	0.146384	0.0506106	0.115647	0.0746449	0.0847838	0.114576	0.133377	0.0428584	0.115204
ARAF	0.518912	0.613757	0.560011	0.556558	0.660179	0.469845	0.483042	0.613746	0.544128	0.648841	0.543433
ARAP1	0.416672	0.484843	0.478597	0.320512	0.735399	0.390099	0.414953	0.477431	0.313478	0.393054	0.336534
ARAP2	0.191884	0.319164	0.18786	0.243678	1.1839	0.361112	0.175559	0.302252	0.145358	0.274834	0.182403
ARAP3	0.0152221	0.105954	0.0535006	0.0557932	0.147289	0.0705027	0.0150862	0.104396	0.0211009	0.0344565	0.0304075
ARCN1	0.394689	0.405297	0.462407	0.38201	0.468695	0.463041	0.430927	0.463221	0.515919	0.399223	0.56786
AREG	0.365991	6.93767	0.866321	3.82181	1.57178	1.06589	0.959238	0.807853	0.453155	0.834729	0.618678
AREL1	0.145037	0.173279	0.138007	0.13412	0.152657	0.102896	0.109943	0.243964	0.119795	0.161082	0.170545
ARF1	4.45826	4.69174	3.91281	4.85308	4.56238	4.51894	5.0984	4.57003	4.14357	4.00389	5.26198
ARF3	1.77194	1.73513	1.86926	1.61587	1.4071	2.10034	1.61664	1.8112	1.86628	2.12867	1.74598
ARF4	1.49746	1.61105	1.39126	1.71144	1.1475	1.50878	1.45395	1.32485	1.51618	1.41954	1.8848
ARF6	2.15923	2.59237	2.37183	2.28665	2.83717	3.45812	2.56601	2.4876	2.75974	2.8551	1.74229
ARFGAP1	0.141465	0.1406	0.171859	0.118363	0.153407	0.137815	0.192171	0.200225	0.120835	0.145665	0.123979
ARFGAP2	0.28416	0.244727	0.291999	0.198321	0.293944	0.203086	0.230092	0.344745	0.310834	0.257537	0.222497
ARFGAP3	0.444114	0.578412	0.484122	0.821577	0.545474	0.800214	0.832589	0.47319	0.450764	0.419799	0.652572
ARFGEF1	0.363192	0.502633	0.402898	0.362345	0.497575	0.420967	0.303116	0.53083	0.407151	0.370846	0.457838
ARFGEF2	0.303809	0.253592	0.329104	0.231456	0.352727	0.284062	0.289119	0.353315	0.278294	0.309774	0.256434
ARFGEF3	0.061567	0.0537801	0.0703088	0.0289187	0.0155413	0.052494	0.103965	0.0721191	0.0456898	0.0167241	0.0658606
ARFIP1	0.402924	0.288343	0.436261	0.25817	0.32256	0.308528	0.308026	0.430395	0.429528	0.308763	0.324483
ARFIP2	0.382128	0.282656	0.393898	0.338601	0.259047	0.403525	0.378635	0.314151	0.417914	0.25933	0.386613
ARFRP1	0.191393	0.139552	0.136826	0.179304	0.157682	0.233765	0.156749	0.165411	0.168487	0.177817	0.202199
ARGLU1	0.765165	0.974477	1.34397	0.77566	1.00283	1.03631	0.702674	1.07597	1.03798	0.873781	0.758889
ARHGAP1	0.444142	0.540724	0.501844	0.350555	1.26786	0.441125	0.288611	0.652569	0.437696	0.678038	0.45581
ARHGAP10	0.38646	0.125071	0.195445	0.305084	0.0687427	0.301562	0.409548	0.152471	0.282734	0.314245	0.695074
ARHGAP12	0.226038	0.138896	0.315515	0.172867	0.14876	0.155713	0.161666	0.155675	0.104068	0.234477	0.137162
ARHGAP15	0.389192	0.323015	0.645333	0.226131	0.398899	0.479766	0.247024	0.338002	0.617307	0.346548	0.188305
ARHGAP17	0.535242	0.552615	0.530728	0.419648	0.815264	0.512883	0.363034	0.540068	0.563631	0.562936	0.548055
ARHGAP18	2.3667	0.74551	2.52777	2.27915	0.486019	2.08327	2.4733	1.04095	2.19241	2.51191	2.40572
ARHGAP19	0.0427528	0.130463	0.0817509	0.0358778	0.123215	0.0409683	0.0916042	0.116414	0.159669	0.0811845	0.0352412
ARHGAP21	0.482258	0.262229	0.842949	0.321511	0.26592	0.263946	0.389556	0.322083	0.493844	0.543596	0.349373
ARHGAP24	0.126317	0.117296	0.223368	0.100205	0.0414763	0.110229	0.083432	0.0936101	0.100472	0.145035	0.0508093
ARHGAP25	0.769453	0.501636	0.900077	0.514999	0.657054	0.761195	0.423864	0.513622	0.475511	0.442539	0.412881
ARHGAP26	0.335406	0.876546	0.472105	0.522912	0.393952	0.47339	0.435584	0.761618	0.363224	0.492098	0.296353
ARHGAP27	0.217673	0.486513	0.43975	0.272844	0.903788	0.390849	0.141951	0.549966	0.279078	0.251711	0.09867
ARHGAP29	0.0246921	0.0586932	0.0500016	0.0232866	0.0991652	0.0472223	0.0351511	0.0553542	0.043343	0.0700987	0.00641272
ARHGAP30	1.11123	1.5959	1.24233	1.07584	2.2392	1.35069	0.885639	1.69189	0.995037	1.45383	1.0549
ARHGAP31	0.39329	0.286971	0.641941	0.39552	0.256096	0.788927	0.259099	0.321092	0.467748	0.362584	0.385805
ARHGAP32	0.0463747	0.07631	0.0799644	0.0634064	0.0821818	0.038559	0.0565387	0.0841011	0.0414383	0.0668782	0.0499007
ARHGAP33	0.0254517	0.0288542	0.0419017	0.0159078	0.0479342	0.012242	0.032947	0.0477719	0.203234	0.034672	0.0385676
ARHGAP35	0.237409	0.141296	0.303963	0.124803	0.150841	0.130559	0.189046	0.130494	0.27136	0.225186	0.228155
ARHGAP4	0.278314	0.316438	0.434118	0.235535	0.483091	0.370305	0.144075	0.298842	0.345982	0.438626	0.171703
ARHGAP40	0.0374457	0.0402369	0.036443	0.0118751	0.06382	0.0389087	0.0187638	0.019911	0.0380233	0.0279274	0.0277277
ARHGAP45	0.2205	0.337452	0.356935	0.195585	0.361523	0.249566	0.171512	0.465149	0.231121	0.300944	0.140232
ARHGAP5	0.403927	0.249737	0.771676	0.307717	0.186548	0.437543	0.511943	0.36138	0.536825	0.720025	0.524572
ARHGAP9	0.598719	0.877381	0.958977	0.414523	0.766551	0.536408	0.357292	1.2018	0.836433	0.68445	0.346903
ARHGDIA	2.71608	2.45442	2.19365	2.81815	2.56062	2.82642	2.85775	2.30247	3.2149	2.70824	2.73189
ARHGDIB	7.07282	8.65946	8.22854	5.57386	11.9863	8.91853	4.95491	11.9261	9.90108	8.13559	6.45777
ARHGEF1	0.496985	1.05013	0.805701	0.565197	1.48987	0.667243	0.437566	1.08374	0.676683	0.654998	0.368506
ARHGEF10L	0.426432	0.353621	0.288843	0.422923	0.284288	0.468746	0.262546	0.337658	0.246121	0.41385	0.30995
ARHGEF11	0.367721	0.361362	0.293115	0.388918	0.31674	0.37274	0.363808	0.318042	0.202956	0.373197	0.315263
ARHGEF12	0.306699	0.0783677	0.530121	0.102517	0.0725901	0.151661	0.185185	0.116545	0.305345	0.215992	0.15172
ARHGEF19	0.0270193	0.0348862	0.0357621	0.0101912	0.016465	0.0267125	0.047361	0.0453981	0.0498667	0.0400564	0.0242446
ARHGEF2	0.786721	0.827376	0.96823	0.880312	0.832915	0.925422	0.804694	0.880924	0.726238	0.826431	0.779244
ARHGEF3	0.295073	0.422606	0.323416	0.257155	0.427871	0.55104	0.226822	0.520097	0.187741	0.382721	0.349186
ARHGEF35	0.0386659	0.0183176	0.0368588	0.0209137	0.00876964	0.0206715	0.057474	0.0137137	0.0331145	0.0252689	0.0324588
ARHGEF37	0.0144144	0.00405909	0.0260464	0.0181249	0.0115581	0.00842661	0.0174491	0.0178294	0.0218318	0.0449748	0.0253779
ARHGEF38	0.0190697	0.0192562	0.0271831	0.0131059	0.0054545	0.0249733	0.0163938	0.0279946	0.0136009	0.026386	0.00896877
ARHGEF40	0.509596	0.711335	0.738035	0.487192	0.22141	0.614842	0.345388	0.815158	0.478552	0.357078	0.362958
ARHGEF5	0.0230423	0.00853223	0.0304609	0.0185392	0.00352697	0.0147758	0.0622447	0.0444029	0.0221954	0.0246927	0.0151108
ARHGEF6	0.529857	0.649886	0.941836	0.499609	0.752773	0.732799	0.387947	0.509658	0.699052	0.546803	0.336951
ARHGEF7	0.251647	0.239173	0.320364	0.277662	0.260072	0.244613	0.384734	0.307926	0.307377	0.245654	0.218048
ARHGEF9	0.104516	0.0697487	0.132076	0.0886384	0.0984171	0.0728134	0.0871478	0.057032	0.152098	0.125367	0.0534166
ARID1A	0.772044	1.4575	1.31054	0.782718	1.56025	1.06659	0.564353	1.48814	1.05333	1.10798	0.595535
ARID1B	0.398825	0.420404	0.471027	0.3365	0.530897	0.375134	0.39988	0.531082	0.363693	0.442844	0.307843
ARID2	0.174634	0.224946	0.282923	0.190385	0.238215	0.258344	0.196578	0.27385	0.20738	0.248313	0.137285
ARID3A	0.286262	0.706496	0.385765	0.429019	0.806791	0.311079	0.53535	0.484329	0.258822	0.480397	0.293169
ARID3B	0.112914	0.115342	0.251538	0.166925	0.167149	0.115333	0.157947	0.0937642	0.123923	0.0961576	0.0677103
ARID4A	0.687795	0.842041	1.03546	0.665923	0.90269	0.669823	0.676471	0.872501	0.600367	0.848604	0.580399
ARID4B	1.0764	1.45018	1.47744	1.18963	1.56147	1.27791	1.21282	1.69865	1.15445	1.29818	0.821874
ARID5A	0.226174	0.413569	0.392779	0.49539	0.226864	0.360533	0.434071	0.131527	0.217687	0.21872	0.117492
ARID5B	0.318381	0.22522	0.333666	0.784835	0.257881	0.313328	0.736812	0.165401	0.239413	0.338897	0.809414
ARIH1	0.565542	0.7609	0.685585	0.618425	0.703046	0.581945	0.685216	0.623244	0.50816	0.724509	0.525433
ARIH2	0.370494	0.383142	0.464163	0.390023	0.368243	0.357834	0.344198	0.459202	0.418274	0.413025	0.360147
ARL1	0.523484	0.226713	0.495584	0.375215	0.30822	0.38872	0.367706	0.296963	0.584761	0.421638	0.593916
ARL11	0.367926	0.307038	0.286541	0.232642	0.304606	0.271312	0.286515	0.369767	0.317986	0.320166	0.228955
ARL13B	0.15706	0.130321	0.208958	0.156601	0.190273	0.170673	0.135496	0.216261	0.282329	0.144493	0.140083
ARL14EP	0.248648	0.198521	0.311728	0.168501	0.207164	0.264137	0.220155	0.216269	0.224767	0.341279	0.261043
ARL15	0.140577	0.156381	0.148843	0.110748	0.138874	0.110175	0.14089	0.101921	0.0997158	0.107412	0.192772
ARL16	0.115294	0.084601	0.107708	0.0903205	0.103621	0.113347	0.108127	0.138936	0.127915	0.0927443	0.135197
ARL2	0.488993	0.144274	0.399354	0.198156	0.218293	0.354202	0.295357	0.411286	0.514309	0.408333	0.345628
ARL2BP	0.553431	0.484237	0.548841	0.469178	0.531842	0.45252	0.536285	0.611775	0.526181	0.526684	0.68385
ARL3	0.187677	0.168053	0.21695	0.108606	0.162854	0.160018	0.222168	0.175758	0.213083	0.23968	0.172469
ARL4A	0.383419	0.824472	0.494504	0.754358	0.718911	0.504824	0.76897	0.541986	0.361402	0.658832	0.388258
ARL4C	4.97621	1.1335	4.29193	2.29451	1.103	2.15896	4.94039	1.62726	3.11726	4.18512	2.20721
ARL4D	0.0446941	0.0184047	0.0287466	0.0282505	0.0373156	0.0274489	0.0765463	0.100893	0.0475479	0.110457	0.0308789
ARL5A	0.358612	0.263513	0.578615	0.186004	0.229648	0.280189	0.156373	0.339491	0.371696	0.364127	0.204221
ARL5B	0.472689	3.6941	1.67899	2.09135	1.41927	1.02533	1.00494	0.612374	0.435623	1.15703	0.327692
ARL6IP1	2.94269	1.1171	2.38581	2.12032	1.09806	1.73102	2.86045	1.48508	5.6215	2.20444	2.6837
ARL6IP4	0.609508	0.578265	0.604877	0.449329	0.819866	0.658814	0.515329	0.770508	0.861482	0.657506	0.629752
ARL6IP5	3.24323	2.62882	3.68483	1.98083	4.23003	3.37684	2.1373	3.13638	3.10928	3.22216	3.24407
ARL6IP6	0.179853	0.163659	0.189922	0.223831	0.152839	0.211014	0.263423	0.220976	0.377616	0.154088	0.135374
ARL8A	1.07102	0.666388	0.707257	0.845644	0.712313	0.848394	1.08637	0.814763	0.705016	0.871507	0.882617
ARL8B	2.04596	2.06564	1.79554	2.73039	1.33088	2.22267	3.36553	1.77471	1.7389	1.90448	2.4888
ARMC1	0.250832	0.14809	0.273425	0.206038	0.272556	0.173882	0.194952	0.21154	0.365229	0.263785	0.267657
ARMC10	0.444017	0.384668	0.414969	0.363424	0.332064	0.42872	0.344234	0.47346	0.430489	0.486386	0.594271
ARMC5	0.0672313	0.108217	0.108729	0.106139	0.0544509	0.0907777	0.0442936	0.0356156	0.0841828	0.0482259	0.0694274
ARMC7	0.155472	0.121811	0.174013	0.0660572	0.061257	0.0922299	0.107905	0.149622	0.125057	0.106885	0.138797
ARMC8	0.241176	0.283698	0.296131	0.285025	0.333359	0.341694	0.166701	0.402897	0.254263	0.301468	0.199169
ARMCX1	0.419549	0.113334	0.383764	0.247024	0.0779905	0.161357	0.38325	0.144781	0.200224	0.355532	0.29909
ARMCX2	0.106446	0.0153868	0.136126	0.0515135	0.0339595	0.10132	0.0975534	0.07509	0.077424	0.0371656	0.112373
ARMCX3	0.535516	0.350558	0.578498	0.436623	0.341911	0.45793	0.561856	0.362597	0.353945	0.602097	0.590843
ARMCX5	0.0941118	0.0584407	0.10032	0.0759308	0.0370017	0.0891054	0.0445194	0.142149	0.0836169	0.107808	0.0724441
ARMCX6	0.601811	0.209862	0.581395	0.385714	0.341274	0.613031	0.622326	0.411573	0.785297	0.362396	0.639144
ARMH3	0.190751	0.118452	0.211497	0.145039	0.183215	0.195583	0.160257	0.171528	0.193474	0.252375	0.207539
ARMT1	0.130246	0.107199	0.172569	0.0900781	0.146415	0.122666	0.157663	0.212716	0.206852	0.140904	0.186362
ARNT	0.216201	0.22188	0.253833	0.176753	0.2452	0.167724	0.312978	0.294759	0.174919	0.290094	0.148675
ARNT2	0.00867959	0.00463917	0.00564189	0.0416058	0.00440543	0.0144758	0.0217526	0.00784257	0.0224942	0.0028381	0.01441
ARNTL	0.120697	0.149846	0.188181	0.105359	0.208326	0.146551	0.0849476	0.205991	0.131756	0.100834	0.154857
ARNTL2	0.0551603	0.0623014	0.0376984	0.130977	0.0221273	0.172238	0.109332	0.0294713	0.0645495	0.0694774	0.0711617
ARPC1A	0.335065	0.313835	0.352	0.258733	0.517316	0.313937	0.372712	0.447025	0.497002	0.286325	0.340053
ARPC1B	0.838319	0.844302	0.695402	0.708488	1.0439	0.901314	0.566062	0.904243	0.900763	1.05348	0.936067
ARPC2	9.8872	10.0312	9.2251	9.35441	13.7651	12.2721	9.67891	11.456	13.0033	10.2942	13.0788
ARPC3	4.25294	4.5941	3.89874	3.98984	5.39841	4.83898	4.5638	5.19441	4.61418	4.19295	4.9253
ARPC4	3.08856	2.75579	3.00358	2.61454	3.39062	3.42348	2.84642	3.24947	3.56228	2.99448	3.43855
ARPC5	6.05894	6.33422	5.1373	5.68116	8.12426	6.95475	6.31707	7.69039	6.63774	6.64907	7.80496
ARPC5L	0.40378	0.275867	0.455854	0.26211	0.366578	0.474582	0.367665	0.514916	0.659368	0.348688	0.538622
ARPIN	0.539546	0.351566	0.649159	0.316197	0.129065	0.347375	0.267147	0.350213	0.524568	0.600004	0.265239
ARPP19	0.599415	0.328234	0.713456	0.52683	0.456138	0.472771	0.790071	0.405395	0.925543	0.463761	0.647604
ARRB1	0.254918	0.32116	0.247107	0.257319	0.662466	0.259333	0.161789	0.311106	0.246328	0.376393	0.206118
ARRB2	3.20942	5.2252	3.73131	3.56298	5.16207	3.14925	2.90002	5.03561	2.5959	4.02394	3.13174
ARRDC1	0.292905	0.359483	0.344585	0.195748	0.373713	0.312123	0.188047	0.404121	0.254363	0.28275	0.242346
ARRDC2	0.337209	0.331871	0.445582	0.306462	0.48851	0.333821	0.542468	0.442579	0.267562	0.475005	0.260474
ARRDC3	0.894448	0.496836	0.954866	1.04748	0.449958	0.622155	1.72441	0.67681	0.679346	1.13821	0.651977
ARRDC4	0.228761	0.239374	0.151022	0.277248	0.0699641	0.175822	0.257789	0.344532	0.122936	0.243003	0.173345
ARSA	0.172486	0.0769705	0.16917	0.145224	0.104334	0.0884008	0.0997549	0.0795056	0.127951	0.176968	0.149317
ARSB	0.355521	0.244866	0.236001	0.318956	0.166755	0.365468	0.158567	0.219334	0.283266	0.372602	0.356496
ARSD	0.472149	0.540476	0.584299	0.290865	0.339407	0.408057	0.200467	0.527229	0.30487	0.548651	0.386905
ARSG	0.035882	0.0614472	0.0301254	0.0219112	0.0189067	0.0444938	0.0281541	0.168521	0.0240692	0.0304196	0.0255105
ARV1	0.0889536	0.0482549	0.113555	0.0562971	0.134895	0.0825476	0.0474606	0.0876646	0.0920543	0.0753812	0.100009
ASAH1	9.461	4.07875	4.8611	4.89082	4.91946	3.47334	7.66886	4.14685	4.65766	5.797	8.05322
ASAP1	0.58842	0.986192	0.531769	0.684986	1.06992	0.728611	0.8688	0.660272	0.585981	0.556111	0.947448
ASAP2	0.0201196	0.0309951	0.0244392	0.0232349	0.0313654	0.0435823	0.0393549	0.0137192	0.0641927	0.131724	0.0456995
ASAP3	0.00144591	0.00571509	0	0.00242592	0.0170918	0.014454	0.00598039	0.00306799	0.00237185	0.00945191	0.0190472
ASB13	0.105993	0.0466531	0.0954723	0.0511969	0.0743481	0.0601834	0.0553114	0.109386	0.145507	0.114811	0.0903398
ASB16-AS1	0.0446797	0.0433103	0.0581109	0.053516	0.0388047	0.0509284	0.0259659	0.0333173	0.0389353	0.0450312	0.0273302
ASB6	0.0594013	0.0340949	0.0686141	0.0525667	0.0640404	0.0594533	0.0607802	0.10205	0.0500906	0.0438873	0.0719809
ASB7	0.081054	0.0727696	0.104517	0.0833724	0.11645	0.0742983	0.103534	0.119129	0.114133	0.110991	0.0981047
ASB8	0.383821	0.328812	0.360279	0.211217	0.417217	0.31373	0.302953	0.523734	0.463521	0.403154	0.375652
ASCC1	0.194053	0.125958	0.17605	0.159391	0.0957888	0.126278	0.219372	0.167051	0.165532	0.148586	0.157651
ASCC2	0.367621	0.307925	0.448573	0.320542	0.425472	0.387954	0.322274	0.413936	0.45715	0.356655	0.381434
ASCC3	0.250809	0.248784	0.341495	0.26152	0.349335	0.371171	0.208081	0.270108	0.270836	0.201389	0.200016
ASCL2	0.197166	0.0981922	0.216782	0.15706	0.149918	0.317416	0.148925	0.0857891	0.145743	0.0974806	0.0782717
ASF1A	0.15539	0.131172	0.189956	0.0982657	0.0794325	0.194938	0.109197	0.120018	0.198655	0.139398	0.144816
ASF1B	0.0324582	0.0396331	0.0430066	0.0183641	0.0712282	0.0294213	0.0279598	0.0489137	0.913565	0.020966	0.0447158
ASGR1	0.191599	0.663037	0.0720724	0.289962	0.269352	0.367186	0.316163	0.703114	0.141491	0.302559	0.124851
ASH1L	0.347707	0.499021	0.637671	0.38216	0.457743	0.476305	0.373959	0.454275	0.289988	0.397756	0.296193
ASH1L-AS1	0.0154264	0.0161334	0.0235403	0.0282069	0.0121477	0.0160359	0.0195655	0.0427321	0.0261172	0.0218288	0.0146488
ASH2L	0.19102	0.213177	0.251748	0.192393	0.281158	0.176104	0.192687	0.216665	0.370937	0.243213	0.20881
ASIC3	0.0185239	0.02921	0.0192919	0.0363998	0.0130188	0.0117845	0.0117786	0.0235726	0.00640919	0.0388006	0.00807617
ASNA1	0.353572	0.209381	0.267024	0.299519	0.251031	0.31386	0.320013	0.422809	0.438736	0.310941	0.312662
ASNS	0.0352648	0.0284059	0.0469227	0.0395386	0.0541799	0.0495713	0.0433172	0.0368565	0.0369152	0.026811	0.0247914
ASNSD1	0.281115	0.232176	0.317762	0.241927	0.222292	0.231392	0.349638	0.322029	0.453942	0.274615	0.259519
ASPH	0.7661	0.328806	0.564225	0.606884	0.166614	0.469171	0.708579	0.319149	0.862831	0.804628	0.836267
ASPM	0.0124582	0.0176245	0.0238084	0.0267903	0.0322925	0.0345176	0.0161465	0.0260994	1.28404	0.00860102	0.076411
ASPRV1	0.00095005	0	0.002514	0.000547496	0.00315604	0.00211445	0	0	0.00182993	0	0
ASPSCR1	0.060402	0.0467753	0.0974969	0.0641584	0.0796605	0.0709464	0.0367755	0.0614265	0.142274	0.0680917	0.0366516
ASRGL1	0.177933	0.190797	0.179759	0.0561461	0.0773726	0.0964836	0.0826419	0.11347	0.532803	0.233661	0.114963
ASS1	0.0284375	0.0147964	0.0295269	0.03094	0.0310397	0.0499392	0.0262896	0.0401756	0.0268335	0.0282179	0.0176454
ASTN2	0.0130749	0.00091984	0.00918084	0.00575093	0.00109708	0.00875859	0.00253241	0.00313077	0.0198524	0.0256491	0
ASXL1	0.199443	0.235026	0.310552	0.20938	0.208257	0.21755	0.219374	0.32277	0.387836	0.200769	0.171379
ASXL2	0.299668	0.428949	0.483739	0.252839	0.490015	0.382546	0.313342	0.538767	0.407052	0.38288	0.353137
ATAD1	0.272802	0.170216	0.309076	0.157373	0.266765	0.26331	0.221731	0.272029	0.276459	0.19019	0.2343
ATAD2	0.0815541	0.0724917	0.138812	0.0491852	0.125964	0.0744911	0.0624583	0.0740449	1.03383	0.0880268	0.10744
ATAD2B	0.16406	0.34432	0.252942	0.229066	0.23304	0.322256	0.176255	0.342909	0.203761	0.155348	0.140604
ATAD3A	0.0922958	0.0703144	0.120462	0.0858387	0.058204	0.0947276	0.0550118	0.104518	0.247036	0.0946078	0.150691
ATAD3B	0.0298325	0.0254153	0.0478997	0.0512268	0.0430685	0.0488462	0.0255418	0.0248007	0.0620559	0.0269759	0.0258886
ATAD3C	0.0323885	0.0193082	0.0194838	0.0173065	0.0143059	0.0182766	0.025062	0.0336971	0.0384081	0.0109138	0.0356048
ATAD5	0.0701908	0.0802008	0.139935	0.0509139	0.0722129	0.0642184	0.0793639	0.0621688	0.649196	0.0824451	0.0704095
ATAT1	0.074611	0.0685706	0.0744577	0.0780913	0.0253259	0.0680611	0.0666571	0.122841	0.0807718	0.0582	0.0927908
ATE1	0.141029	0.160855	0.170497	0.113689	0.145174	0.112749	0.083292	0.2239	0.133103	0.128716	0.116684
ATF1	0.234203	0.293198	0.233068	0.216334	0.308246	0.288049	0.29306	0.338409	0.313152	0.199885	0.164365
ATF2	0.218263	0.190457	0.300112	0.224865	0.155575	0.231027	0.299112	0.246802	0.217558	0.211226	0.238425
ATF3	2.84853	5.25433	5.78111	5.75307	3.2702	3.53334	5.81371	2.22181	2.7657	4.6741	3.17092
ATF4	1.92698	2.5409	2.59193	2.39238	2.36403	2.22062	2.98925	2.34147	2.30262	2.41227	2.01062
ATF5	1.74882	1.09134	1.08659	2.74654	0.648572	3.37355	2.96831	0.981218	0.731456	1.03515	1.95072
ATF6	0.93405	0.812279	0.969544	0.843289	0.737272	0.798087	0.606438	0.70374	0.748492	1.16292	0.606617
ATF6B	0.289314	0.387284	0.334573	0.250093	0.415089	0.397442	0.18964	0.26222	0.322663	0.363891	0.240775
ATF7	0.345844	0.331863	0.400265	0.250961	0.344162	0.312365	0.321164	0.396574	0.325954	0.401055	0.32726
ATF7IP	0.550769	0.718403	0.832214	0.449118	0.705395	0.539756	0.482911	0.769327	0.617539	0.579115	0.408197
ATF7IP2	0.128501	0.0813629	0.254486	0.181106	0.118917	0.165494	0.171159	0.0905076	0.235342	0.1838	0.101739
ATG10	0.0593006	0.0599123	0.0775039	0.0558809	0.035198	0.0852972	0.0680756	0.101177	0.0792203	0.0669619	0.0686804
ATG101	0.243729	0.232189	0.282174	0.21512	0.214047	0.218345	0.288765	0.225874	0.261064	0.208635	0.218205
ATG12	0.562362	0.56558	0.499998	0.493017	0.579876	0.596792	0.678383	0.650391	0.510671	0.556707	0.638038
ATG13	0.338725	0.376159	0.422725	0.307671	0.297619	0.272616	0.30044	0.381729	0.287595	0.415042	0.23624
ATG14	0.0926333	0.0879731	0.146508	0.0717226	0.117152	0.0924557	0.210911	0.049078	0.0596385	0.0635562	0.0875524
ATG16L1	0.0978703	0.0852347	0.0974509	0.0880173	0.0949177	0.0830582	0.0773295	0.118764	0.119172	0.0692206	0.082417
ATG16L2	0.259472	0.704782	0.362029	0.241932	0.568699	0.318581	0.184926	0.620174	0.263089	0.332456	0.175245
ATG2A	0.0770215	0.11891	0.0965318	0.134672	0.129562	0.0611806	0.119913	0.0852704	0.0743557	0.084383	0.0496439
ATG2B	0.085845	0.072799	0.108801	0.0878318	0.0845099	0.0751945	0.0855486	0.0705314	0.0756968	0.0674779	0.0625485
ATG3	0.755981	1.27262	0.761284	1.06025	1.84629	1.47442	0.917087	1.31357	0.983011	0.702177	0.601864
ATG4B	0.299713	0.318721	0.382887	0.291296	0.262253	0.267203	0.308509	0.400403	0.352162	0.326438	0.230055
ATG4C	0.362128	0.203893	0.503837	0.165977	0.138468	0.271724	0.158276	0.274925	0.41363	0.39598	0.273962
ATG4D	0.0223017	0.0378686	0.0357549	0.0373086	0.0380818	0.0311734	0.0375305	0.0193924	0.0579233	0.0334527	0.00974431
ATG5	0.305433	0.272851	0.316477	0.267384	0.319444	0.269459	0.308796	0.245342	0.393902	0.252434	0.341814
ATG7	0.37026	0.306502	0.258622	0.211584	0.183527	0.259231	0.162192	0.320391	0.269523	0.349809	0.386035
ATIC	0.449882	0.172004	0.394616	0.266199	0.19762	0.37363	0.246605	0.292789	0.647896	0.279519	0.510469
ATL2	0.180125	0.167191	0.241694	0.184056	0.225791	0.171556	0.163432	0.154366	0.252876	0.203612	0.151566
ATL3	0.437818	0.311744	0.401696	0.318956	0.408498	0.343919	0.349926	0.435397	0.629398	0.404391	0.431649
ATM	0.533307	0.467661	0.869549	0.33492	0.88697	0.435194	0.312533	0.635637	0.580913	0.746575	0.342434
ATMIN	0.255245	0.184369	0.274287	0.188347	0.241113	0.200142	0.180893	0.239249	0.24199	0.269712	0.250265
ATN1	0.621298	0.354331	0.669808	0.608724	0.226553	0.455192	0.569176	0.449181	0.550181	0.655114	0.838662
ATOX1	1.50669	0.427968	0.705571	1.03334	0.384645	1.02078	1.13053	0.808399	0.906628	0.884829	1.11008
ATP10A	0.0472641	0.0388961	0.035748	0.0621144	0.0359161	0.0964431	0.0418495	0.0598384	0.0685927	0.041313	0.0393
ATP10D	0.236437	0.162508	0.336225	0.167428	0.239097	0.19052	0.148616	0.185203	0.211656	0.236099	0.194376
ATP11A	0.249018	0.435746	0.338952	0.229878	0.612351	0.262087	0.174722	0.433639	0.232833	0.20097	0.187099
ATP11B	0.2117	0.373546	0.25404	0.290388	0.409673	0.254967	0.507842	0.282637	0.240406	0.229232	0.208669
ATP11C	0.198398	0.183598	0.225723	0.16233	0.198045	0.135807	0.111841	0.111868	0.207657	0.226016	0.1662
ATP13A1	0.385236	0.299011	0.418638	0.371845	0.388325	0.555583	0.273592	0.429129	0.418696	0.38754	0.369414
ATP13A2	0.375633	0.136518	0.21779	0.229199	0.192002	0.247438	0.159398	0.251169	0.199134	0.344745	0.159129
ATP13A3	0.547685	0.703121	0.52562	1.47864	0.27775	0.547022	1.35574	0.390795	0.595143	0.362198	1.54567
ATP1A1	1.22287	1.31509	1.371	1.3788	1.88038	1.31237	1.14728	1.01304	1.65984	1.09993	1.98554
ATP1B1	1.23311	0.301917	1.10663	0.718213	0.27171	0.626392	0.61417	0.398046	0.89761	1.68209	1.79872
ATP1B3	2.43453	2.95442	2.0827	3.95159	3.54191	2.59513	2.10335	1.87466	2.57556	2.51258	3.40316
ATP2A2	1.91557	1.28343	1.7235	1.79075	1.21171	1.90516	1.3448	1.20617	1.95111	1.69142	2.51214
ATP2A3	0.0808287	0.166921	0.112389	0.168938	0.146239	0.135809	0.104511	0.194401	0.26105	0.032788	0.0743714
ATP2B1	1.03715	3.13021	1.73558	3.42716	2.87248	1.17351	1.75563	1.61646	1.0796	3.09919	1.04049
ATP2B1-AS1	0.181911	2.63544	0.436212	1.56083	1.15215	0.414766	0.69452	0.991121	0.128369	0.600704	0.238587
ATP2B4	0.295214	0.410604	0.32902	0.239813	0.28003	0.210745	0.29325	0.396023	0.323882	0.503745	0.62454
ATP2C1	0.736909	0.261777	0.962149	0.471643	0.329251	0.660318	0.517907	0.330174	0.729601	0.382424	0.578995
ATP5F1A	1.59711	1.2112	1.51047	1.11272	1.54481	1.68259	0.880321	1.64654	1.89931	1.62821	2.12019
ATP5F1B	2.73153	2.00371	2.50785	2.01715	2.78224	2.99683	2.49884	2.58793	3.52995	2.23367	3.61596
ATP5F1C	1.25722	0.931438	1.15933	0.989708	1.1043	1.30883	1.05336	1.36154	1.58843	1.09392	1.38782
ATP5F1D	0.348404	0.292223	0.370708	0.354397	0.362035	0.401641	0.352359	0.367268	0.446271	0.303438	0.335753
ATP5F1E	15.7412	14.9851	11.9887	13.8837	16.091	17.8016	15.3824	19.7735	16.2875	18.4635	19.6777
ATP5IF1	1.27309	0.818195	1.06802	0.803509	0.68147	0.939951	0.897007	1.31618	1.43238	1.41632	1.31123
ATP5MC1	0.632755	0.432775	0.502599	0.450346	0.37777	0.611203	0.476698	0.798506	0.924842	0.61694	0.81926
ATP5MC2	5.07229	5.42709	5.42078	4.07347	6.00797	5.16816	4.6548	6.80418	6.41419	5.46092	5.85943
ATP5MC3	2.95885	1.83691	2.39807	2.05418	2.50828	3.16335	2.3169	2.8607	4.24664	2.77982	4.64692
ATP5MD	1.65516	1.20863	1.25809	1.44063	1.43243	1.7903	1.79122	1.56306	2.03102	1.49474	2.05061
ATP5ME	2.59408	1.96257	1.91837	1.88969	1.87801	2.57542	2.00842	2.89274	3.2218	2.3992	3.05303
ATP5MF	4.02521	2.63198	3.02338	2.95025	2.94821	3.82608	2.95926	3.79245	4.84076	3.87502	4.15992
ATP5MG	1.66375	1.56088	1.53755	1.26921	1.83243	1.75148	1.42417	2.30532	2.30295	1.75564	1.88684
ATP5MGL	0.114125	0.103939	0.133423	0.105404	0.124551	0.103419	0.114953	0.20047	0.175415	0.110551	0.174906
ATP5MPL	1.32295	1.70953	1.13301	1.08222	1.39181	1.50718	1.14975	2.03462	1.65554	1.35398	1.64594
ATP5PB	1.97672	1.76771	1.82984	1.43322	1.98464	1.9696	1.691	2.08528	2.8182	2.31755	2.56622
ATP5PD	2.7851	2.1479	2.13908	2.42831	2.2277	2.62053	2.54815	2.74575	3.27083	3.04818	3.38242
ATP5PF	1.78645	1.3053	1.37464	1.49194	1.50187	1.72111	1.57012	1.68293	2.52617	1.77538	2.10427
ATP5PO	0.914256	0.646313	0.719434	0.726498	0.742024	0.880335	0.785256	0.926985	1.2124	0.939864	1.12889
ATP5S	0.173604	0.219672	0.24686	0.191642	0.294391	0.145523	0.144154	0.26001	0.237489	0.176091	0.195541
ATP6AP1	3.51969	1.48837	2.55922	2.13799	1.35245	2.4604	2.70984	1.87191	2.18468	2.56954	3.75478
ATP6AP2	3.12192	2.5234	2.52049	1.98009	1.98272	2.27659	2.64692	2.61329	2.73023	2.87299	4.57495
ATP6V0A1	0.981699	0.380319	0.744162	0.566011	0.225039	0.563477	0.554385	0.580462	0.362365	0.970526	0.841507
ATP6V0A2	0.132416	0.0939391	0.198211	0.145158	0.127806	0.142301	0.117838	0.17303	0.152665	0.118057	0.133677
ATP6V0B	4.01765	2.27051	2.58971	3.02116	1.85821	2.73101	3.23349	2.46138	3.19627	3.41062	4.78199
ATP6V0D1	3.60267	2.67303	2.18679	2.98334	2.16101	2.99927	2.53725	2.78147	2.8603	3.18911	3.99937
ATP6V0E1	6.44191	3.83689	4.20602	4.55608	3.53457	4.64147	4.94257	5.24981	4.23467	5.24802	6.00355
ATP6V0E2	0.161693	0.0329225	0.116101	0.0617745	0.0567953	0.0728481	0.0882948	0.0745725	0.18552	0.156848	0.107951
ATP6V1A	1.79781	1.38794	1.22107	1.5515	0.800731	1.65468	3.16683	1.74609	1.39211	1.49513	3.2245
ATP6V1B2	4.86088	3.34557	3.44008	3.8435	3.0057	4.88494	6.23101	4.26517	3.88614	3.36535	6.04938
ATP6V1C1	1.06613	0.605658	0.734024	0.930928	0.505204	0.764005	1.50619	0.520667	0.846089	0.756129	1.39569
ATP6V1D	0.633001	0.330639	0.480054	0.479863	0.390497	0.413931	0.896695	0.503839	0.515235	0.5503	0.826601
ATP6V1E1	1.83367	1.28821	1.42434	1.53268	1.36593	1.62992	2.14472	1.56371	1.53667	1.40709	2.14587
ATP6V1E2	0.0181483	0.0412323	0.0351111	0.0283233	0.0472602	0.0114797	0.0277433	0.0135904	0.0191746	0.00994394	0.00886422
ATP6V1F	6.10129	2.28148	3.6621	4.4143	1.69663	4.30291	7.14768	3.36963	4.07079	3.22182	7.10901
ATP6V1G1	1.9694	1.52279	1.366	1.87484	1.60173	1.91685	3.27219	1.57497	1.57174	1.60544	2.83445
ATP6V1H	0.760443	0.2579	0.420082	0.513952	0.276627	0.520358	0.95286	0.446148	0.571089	0.461306	1.03273
ATP7A	0.135356	0.106713	0.258688	0.107454	0.208602	0.140885	0.111963	0.123016	0.143258	0.196632	0.12327
ATP8A1	0.0859734	0.0656715	0.106748	0.0397526	0.102917	0.0895558	0.0228408	0.0363552	0.0686878	0.0705854	0.0757827
ATP8B1	0.0554469	0.0192835	0.0474021	0.0140913	0.0143143	0.0287388	0.0423388	0.0361075	0.0361025	0.0264108	0.029629
ATP8B4	0.262627	0.124814	0.534104	0.219792	0.0903234	0.19609	0.163445	0.16317	0.280374	0.444478	0.226264
ATP9A	0.0478201	0.0230229	0.0479572	0.022831	0.0422527	0.0493498	0.0551366	0.0344873	0.0412022	0.0436899	0.163512
ATP9B	0.149343	0.103251	0.125839	0.154509	0.112137	0.130148	0.115631	0.173278	0.121444	0.129916	0.227057
ATPAF1	0.176339	0.136598	0.222809	0.133136	0.173939	0.134088	0.107939	0.137522	0.286758	0.156176	0.160679
ATPAF2	0.165088	0.123539	0.188549	0.109836	0.086267	0.163904	0.164474	0.214244	0.206542	0.135573	0.170383
ATR	0.199027	0.210927	0.329391	0.173678	0.206894	0.239763	0.136303	0.28732	0.255977	0.168398	0.186851
ATRAID	0.993072	0.605066	0.681178	0.651108	0.573808	0.756982	0.628094	0.702476	0.963838	0.875131	1.15716
ATRX	1.14507	1.32116	1.74405	0.906614	1.38458	1.07431	1.07284	1.53599	1.18013	1.48599	0.958551
ATXN1	0.462586	0.473808	0.529613	0.503801	0.259535	0.480449	0.413533	0.446149	0.382681	0.42472	0.32864
ATXN10	0.529126	0.389709	0.652803	0.414409	0.519277	0.694341	0.405486	0.448862	0.801487	0.560666	0.513186
ATXN1L	0.166304	0.15897	0.219899	0.133261	0.20435	0.137473	0.16642	0.128492	0.153911	0.239966	0.169675
ATXN2	0.254092	0.209341	0.310566	0.249336	0.182606	0.230781	0.165138	0.286695	0.224408	0.308555	0.223213
ATXN2L	1.21107	1.49076	1.54368	1.29293	1.39847	1.22174	1.48881	1.41407	1.3211	1.25747	1.17178
ATXN3	0.309767	0.30766	0.393183	0.304285	0.454552	0.369985	0.311352	0.355532	0.318811	0.352277	0.251419
ATXN7	0.253216	0.448601	0.456301	0.323702	0.394762	0.335749	0.217395	0.327436	0.231726	0.323993	0.202503
ATXN7L1	0.139529	0.181754	0.145887	0.187621	0.17482	0.140685	0.0724536	0.143826	0.108095	0.10976	0.116006
ATXN7L3	0.319717	0.376822	0.342746	0.333385	0.395868	0.379483	0.347924	0.373805	0.312389	0.307192	0.191135
ATXN7L3B	0.364441	0.459468	0.499096	0.39199	0.5362	0.439316	0.477998	0.710429	0.404733	0.556457	0.405704
AUH	0.0796206	0.0638058	0.103412	0.0554848	0.0666325	0.0561055	0.0540262	0.0289079	0.0575755	0.0775855	0.0554194
AUP1	0.54302	0.47748	0.489509	0.449106	0.443401	0.592365	0.440313	0.511812	0.603244	0.453006	0.444249
AURKA	0.094899	0.0726047	0.116252	0.0909499	0.102486	0.0605273	0.0641079	0.10513	1.16137	0.0890123	0.152741
AURKAIP1	0.605112	0.5139	0.482844	0.524357	0.463806	0.606785	0.610214	0.633043	0.736529	0.472033	0.553621
AUTS2	0.0650041	0.0836408	0.0835385	0.077403	0.0839551	0.0835735	0.0525399	0.0622084	0.117414	0.102258	0.0466276
AVL9	0.152719	0.114084	0.190389	0.142627	0.172416	0.14751	0.244647	0.107666	0.128961	0.115953	0.193631
AVPI1	0.274342	0.159866	0.168162	0.448534	0.140195	0.178232	0.507275	0.0869059	0.16279	0.201945	0.364984
AXIN1	0.10864	0.111892	0.10932	0.118282	0.127125	0.103823	0.147848	0.0789341	0.144667	0.0836577	0.147125
AXL	2.50664	0.142479	4.41497	0.691781	0.139538	1.98952	0.927531	0.491789	2.96151	0.998985	0.848063
AZGP1	0.774958	0.693625	0.910857	0.487393	0.633562	0.664893	0.668373	0.829334	1.17118	0.527595	0.621553
AZI2	0.59784	0.924095	0.43491	0.764758	0.591029	0.717635	0.737903	0.70457	0.466419	0.509699	0.485553
AZIN1	0.793528	1.10516	1.03052	1.12248	1.10087	0.797325	1.1569	0.811459	0.974556	0.722912	0.845215
AZIN1-AS1	0.0646488	0.265296	0.214513	0.361471	0.119563	0.0479231	0.100813	0.0447008	0.114001	0.142739	0.0852977
B2M	146.792	102.374	105.196	129.449	104.397	136.208	145.498	104.572	103.38	111.864	131.031
B3GALNT1	0.131358	0.00886486	0.130028	0.0421938	0.0109041	0.0607579	0.0562791	0.0332784	0.14584	0.0586256	0.0583226
B3GALNT2	0.0499513	0.0396005	0.0784672	0.0389686	0.0405484	0.0465369	0.0295727	0.0809732	0.0600014	0.0690017	0.0731763
B3GALT6	0.27732	0.170244	0.23993	0.223281	0.172023	0.279611	0.217955	0.173952	0.286128	0.245637	0.238591
B3GAT3	0.110142	0.0983857	0.093788	0.0961455	0.0476711	0.0979581	0.0549352	0.0679915	0.102349	0.0891378	0.0960961
B3GNT2	0.40522	0.219753	0.197555	0.335932	0.185068	0.255662	0.658916	0.163805	0.271214	0.346349	0.388654
B3GNT5	0.400807	0.912837	1.36471	1.0124	0.265707	0.494091	1.13448	0.317498	0.856968	0.380765	0.504424
B3GNT7	0.407871	0.0181476	0.209684	0.102174	0.0231193	0.0529351	0.297048	0.0588158	0.219834	0.372653	0.198837
B3GNTL1	0.0476432	0.0520652	0.0339576	0.0326126	0.0430354	0.0401125	0.0363342	0.0394079	0.0837513	0.0424846	0.0138304
B4GALT1	1.55109	1.99765	1.79598	2.25711	1.05647	1.3272	1.81833	1.13084	1.20266	1.78843	1.36923
B4GALT2	0.0314035	0.0180984	0.0266115	0.0463191	0.0127527	0.038835	0.0356191	0.0223982	0.085874	0.0233819	0.0603165
B4GALT3	0.200453	0.152099	0.184376	0.167011	0.150869	0.139042	0.207053	0.259076	0.18845	0.129724	0.199657
B4GALT4	0.147791	0.0709449	0.138063	0.130614	0.0786006	0.143551	0.118577	0.0469158	0.104529	0.119035	0.0954707
B4GALT5	0.674889	1.2308	0.383086	1.35012	1.06769	0.94248	1.39593	0.570904	0.327411	0.445858	1.07274
B4GALT7	0.138289	0.0476344	0.0944992	0.06976	0.0536515	0.0909984	0.0775959	0.0995323	0.106879	0.113023	0.137936
B9D2	0.0241182	0.0221758	0.0216301	0.00999072	0.0112672	0.0242544	0.0112465	0.0253306	0.025119	0.0450766	0.00326389
BABAM1	0.262302	0.171014	0.223742	0.200578	0.182111	0.248686	0.231601	0.207592	0.264648	0.2296	0.21352
BABAM2	0.163688	0.116756	0.156412	0.12376	0.139412	0.171395	0.179502	0.144535	0.206667	0.1485	0.0953318
BACE1	0.163155	0.0884728	0.183083	0.0759338	0.0443504	0.0627267	0.0504954	0.119042	0.199213	0.139189	0.254675
BACE2	0.113041	0.0292225	0.0535961	0.0520389	0.0390875	0.0377825	0.0477555	0.0369318	0.0657529	0.147124	0.036669
BACH1	0.382662	1.21642	0.538166	0.790633	1.05747	0.709336	0.993837	0.8956	0.256586	0.376122	0.401328
BAD	0.100749	0.087009	0.0502846	0.0628672	0.0608597	0.042682	0.0745987	0.0468238	0.0633429	0.088388	0.0699168
BAG1	0.388826	0.372432	0.346289	0.335333	0.428611	0.450596	0.44641	0.475884	0.37614	0.326518	0.388755
BAG3	0.452269	0.734064	1.09626	0.774623	0.848109	0.428003	3.31685	0.487066	0.865405	0.554724	0.456892
BAG4	0.212457	0.218166	0.270235	0.151696	0.222238	0.246297	0.188902	0.280242	0.247534	0.247659	0.208977
BAG5	0.353805	0.31776	0.431988	0.235257	0.409058	0.383525	0.32162	0.350627	0.487981	0.407586	0.368064
BAG6	0.65925	0.603423	0.621776	0.651867	0.632344	0.678623	0.684548	0.619334	0.658471	0.75248	0.697218
BAHCC1	0.0327595	0.0554789	0.0341119	0.0279885	0.00344583	0.0709862	0.00805188	0.0420897	0.0381724	0.078951	0.0337591
BAHD1	0.15145	0.135856	0.193585	0.127306	0.203071	0.127899	0.206032	0.119217	0.165564	0.148979	0.162595
BAIAP2	0.225079	0.0979027	0.171508	0.109039	0.149593	0.0876572	0.265563	0.174096	0.119954	0.197527	0.192589
BAIAP2-DT	0.131091	0.214506	0.170698	0.0928299	0.147841	0.091368	0.0836156	0.233411	0.0771968	0.199773	0.142165
BAIAP2L1	0.0150789	0.00679501	0.0174694	0.0108465	0.0269413	0.0175261	0.0078208	0.0415789	0.0197642	0.00800779	0.00413745
BAK1	0.323536	0.145275	0.212824	0.279629	0.194449	0.2937	0.228626	0.18902	0.230783	0.24413	0.203251
BAMBI	0.0372563	0.050448	0.0564478	0.0418004	0.0545538	0.0371167	0.114322	0.0675699	0.0390926	0.0188273	0.0924667
BANF1	2.05259	1.45648	1.69666	1.77406	1.90071	2.6044	1.73224	2.3835	3.32613	1.98495	2.2678
BANP	0.199235	0.217355	0.22149	0.209832	0.212269	0.187552	0.428406	0.232289	0.147009	0.1696	0.208747
BAP1	0.126962	0.100355	0.149249	0.0915752	0.122479	0.100058	0.138242	0.125367	0.121463	0.13874	0.111702
BARD1	0.0575275	0.0471715	0.124675	0.0326401	0.0790671	0.112145	0.0585556	0.0303414	0.385272	0.0585455	0.0572806
BARX2	0.0113124	0.00759968	0.0108392	0.00404308	0.0183191	0	0.0127729	0.0207574	0.00811188	0.0123416	0.0190292
BASP1	3.03633	4.02621	3.14673	4.53264	1.89721	2.43275	6.88081	2.57749	2.37904	3.35759	3.86723
BATF	0.117083	0.124438	0.0937286	0.114213	0.0784232	0.135179	0.128317	0.126584	0.128399	0.127183	0.0707222
BATF3	0.0312665	0.0674103	0.111386	0.063858	0.298316	0.147271	0.050261	0.0854188	0.0921104	0.129869	0.0404514
BAX	2.05019	1.23776	1.60627	1.98769	1.61784	1.90854	1.52268	1.51191	1.73875	1.28259	1.57909
BAZ1A	1.15021	2.09496	1.32317	1.99286	2.08036	2.45579	1.46722	1.81587	1.44754	1.26615	1.02835
BAZ1B	0.901787	0.683222	1.21951	0.554136	0.776539	0.738736	0.649098	0.928927	1.85644	0.802006	0.768128
BAZ2A	0.420203	0.745363	0.491712	0.480437	0.817438	0.60624	0.521828	0.758104	0.352007	0.40163	0.326387
BAZ2B	0.718101	1.17601	1.45425	0.895049	0.607211	0.881144	0.532207	1.15783	0.592292	1.05668	0.489968
BBC3	0.123143	0.0912745	0.139123	0.134393	0.171225	0.0828275	0.193517	0.130472	0.0694278	0.0465013	0.104322
BBIP1	0.123235	0.148383	0.0900126	0.103855	0.146007	0.14899	0.142087	0.175739	0.104097	0.0870403	0.0898891
BBOF1	0.0228486	0.0218943	0.0241734	0.00774847	0.0101786	0.0130623	0.00915547	0.062108	0.0283338	0.00415807	0.01377
BBOX1	0.00959069	0.00662848	0.00139065	0.0230214	0.0073145	0.00354106	0.00873372	0	0.00262286	0	0
BBS10	0.0703704	0.0384704	0.0914666	0.029764	0.0628895	0.055972	0.0670454	0.0660776	0.0450755	0.0573613	0.0209334
BBS2	0.134505	0.0584372	0.106511	0.0462744	0.116806	0.117932	0.0714429	0.117215	0.0849128	0.129817	0.130084
BBS4	0.0953747	0.0415777	0.0768279	0.0520003	0.0434492	0.0405096	0.0360429	0.0637191	0.0716176	0.0487331	0.0689642
BBS7	0.0496392	0.0585822	0.0685492	0.0424327	0.0557427	0.0482576	0.0559464	0.051561	0.0825904	0.0789197	0.0299387
BBS9	0.0289445	0.0416292	0.0333578	0.033775	0.0442529	0.0328084	0.0281718	0.0511151	0.0347847	0.0301583	0.0399417
BBX	0.754947	0.669679	1.21953	0.653391	0.89629	0.976502	0.629606	0.856741	0.771745	0.665043	0.538848
BCAM	0.0681064	0.0474218	0.0959175	0.0255824	0.0433805	0.0453497	0.0525329	0.0434116	0.0674416	0.0348062	0.086724
BCAP29	0.565781	0.326915	0.503335	0.459451	0.60924	0.427925	0.415765	0.382085	0.696141	0.476512	0.732726
BCAP31	2.87024	0.976303	1.58968	1.70225	1.2336	1.41506	2.41774	1.28546	2.01947	1.86825	4.32315
BCAR1	0.0304741	0.0152304	0.0203461	0.0274232	0.00307651	0.00702321	0.040074	0.0340101	0.0433565	0.012188	0.0913236
BCAS2	0.500057	0.653627	0.646327	0.741105	0.554084	0.540772	0.839809	0.432765	0.597832	0.529007	0.400395
BCAS3	0.0770143	0.0451108	0.0687051	0.0378113	0.0729735	0.0589838	0.0420217	0.0761553	0.0556857	0.0602712	0.0370667
BCAS4	0.037872	0.0291688	0.0355433	0.0366087	0.0914689	0.0526482	0.0561498	0.118629	0.122104	0.0292993	0.040337
BCAT1	1.41978	0.430753	0.637764	1.26067	0.697142	0.893417	2.91338	0.821074	1.11497	1.26857	2.64365
BCAT2	0.123987	0.0562698	0.112974	0.0747976	0.0441332	0.0999078	0.114401	0.145723	0.155893	0.105892	0.131257
BCCIP	0.295619	0.307509	0.309044	0.264856	0.414466	0.376534	0.25171	0.295082	0.449028	0.318065	0.384577
BCDIN3D	0.0389453	0.0281367	0.0558712	0.0352153	0.0640365	0.0295222	0.0348076	0.0408076	0.0464762	0.0257289	0.0403286
BCKDHB	0.0473317	0.0365347	0.0862712	0.0336158	0.0371409	0.0404713	0.0434177	0.0516745	0.0858659	0.0492745	0.0379462
BCKDK	0.495451	0.513694	0.448493	0.532152	0.348676	0.532297	0.702318	0.44487	0.477447	0.575783	0.568402
BCL10	0.370757	0.676184	0.529792	0.537275	0.693257	0.478159	0.846523	0.497467	0.420461	0.500901	0.488244
BCL11A	0.159726	0.261814	0.187038	0.298858	0.280865	0.240699	0.152445	0.301989	0.149671	0.167183	0.237722
BCL11B	0.0504627	0.0532353	0.0544506	0.0491287	0.0787159	0.06844	0.0554384	0.0956773	0.0812028	0.0717444	0.0519806
BCL2	0.287553	0.185343	0.665049	0.275207	0.193167	0.480301	0.351947	0.167494	0.447236	0.269442	0.239334
BCL2A1	1.87178	9.39209	2.77455	8.48054	7.1907	3.0492	6.74343	2.59829	1.33719	2.03105	3.79959
BCL2L1	1.13968	0.284727	0.972666	0.724899	0.356625	0.668508	1.2477	0.515221	0.669015	0.687425	0.928205
BCL2L11	0.218689	0.450579	0.360482	0.381147	0.624434	0.329855	0.279835	0.430166	0.266158	0.335684	0.158086
BCL2L12	0.147242	0.120765	0.151808	0.15619	0.14467	0.155386	0.144599	0.0863703	0.408603	0.112468	0.136845
BCL2L13	0.516944	0.495988	0.59114	0.4672	0.410348	0.706486	0.487579	0.613879	0.411797	0.351942	0.489138
BCL2L2	0.0816097	0.084315	0.0936893	0.0481643	0.0667488	0.0595048	0.113218	0.0561075	0.074097	0.11935	0.065158
BCL3	0.437687	2.54685	0.778539	1.36882	1.35646	0.783638	0.718036	0.913622	0.409062	0.757322	0.334677
BCL6	0.458166	1.13084	0.559741	1.07942	1.34067	0.763184	0.707032	0.729696	0.441103	0.48137	0.669854
BCL7A	0.0420907	0.0497677	0.19875	0.0369654	0.0628357	0.0544248	0.032253	0.0793478	0.233102	0.0368694	0.0788892
BCL7B	0.413923	0.431685	0.439085	0.475179	0.482754	0.385418	0.45459	0.45189	0.414184	0.486929	0.597537
BCL7C	0.157446	0.0771037	0.116237	0.111652	0.10563	0.132016	0.154793	0.157261	0.165611	0.147485	0.214485
BCL9	0.0283689	0.0375897	0.0600889	0.0282768	0.0357626	0.020364	0.0177235	0.0240448	0.0422585	0.0385216	0.0132187
BCL9L	0.27399	0.219461	0.421733	0.257663	0.16195	0.317854	0.298601	0.355784	0.311807	0.332551	0.141811
BCLAF1	1.4926	2.14361	2.35772	1.60327	2.37858	1.88479	1.69649	2.06431	2.32067	2.08437	1.6609
BCLAF3	0.10781	0.0819678	0.104272	0.055444	0.10755	0.0853758	0.0814033	0.119875	0.0768235	0.104153	0.0819533
BCOR	0.0858219	0.14276	0.235011	0.0931546	0.126286	0.129032	0.106633	0.115192	0.235549	0.096479	0.0722926
BCORL1	0.0362064	0.0916997	0.0545107	0.0450838	0.0683321	0.0392188	0.059906	0.0552846	0.0307858	0.0868705	0.0353667
BCR	0.032844	0.0549699	0.0412755	0.0372675	0.0791651	0.0463412	0.0255186	0.0448128	0.0237975	0.0189489	0.030595
BCS1L	0.0973382	0.0517292	0.118028	0.0772763	0.0268304	0.0800556	0.0912786	0.0776426	0.161624	0.0896157	0.0696118
BDH1	0.0311677	0.0184609	0.0429537	0.00966634	0.0117528	0.017267	0.0483569	0.0282554	0.0569597	0.0307737	0.0587456
BDH2	0.132261	0.0303343	0.0951567	0.0646478	0.0256456	0.0709896	0.0655962	0.0570454	0.0973346	0.0679476	0.0679014
BDP1	0.506767	0.595412	0.756389	0.53174	0.609355	0.523702	0.458103	0.578911	0.617006	0.492665	0.499295
BECN1	0.881386	0.969145	0.913674	0.882072	1.14591	0.841252	0.788291	0.936397	0.872418	0.944402	0.958208
BEND7	0.00498666	0.0117918	0.00741811	0.00580772	0.0165182	0.0394961	0	0.0102792	0.00287757	0	0
BEST1	0.184617	0.190934	0.219318	0.166139	0.278581	0.14527	0.202379	0.171215	0.104616	0.173718	0.166866
BET1	0.131923	0.113327	0.139479	0.101235	0.13459	0.138348	0.117	0.124763	0.105099	0.130537	0.0936014
BET1L	0.313135	0.330486	0.356353	0.241554	0.276403	0.290918	0.292169	0.257735	0.256906	0.392076	0.290136
BEX2	0.0220783	0.0106705	0.0283822	0.0273415	0.0159201	0.0145608	0.0176694	0.0197853	0.0398758	0.00648853	0.021947
BEX3	0.652355	0.11805	0.271771	0.352256	0.104427	0.226151	0.497654	0.307544	0.453426	0.295561	0.630553
BEX4	0.841662	0.190796	0.8199	0.396121	0.167788	0.522141	0.464936	0.335217	0.594544	0.612787	0.726783
BFAR	0.343922	0.332255	0.382962	0.274894	0.445526	0.360802	0.382258	0.46296	0.330348	0.34536	0.370121
BHLHE40	1.37746	2.59885	2.72973	3.41415	1.08729	2.32238	3.73507	1.31832	1.42544	2.01572	1.72749
BHLHE41	0.70466	0.0577178	1.95243	0.261967	0.073856	0.687479	0.474555	0.203983	0.990476	0.110128	0.783584
BICD1	0.0988334	0.0337405	0.106123	0.0283201	0.0256375	0.0316655	0.0657509	0.0426553	0.127217	0.0608458	0.106613
BICD2	0.676965	0.889285	0.868947	0.559951	0.79465	0.690771	0.56601	0.777607	0.584642	0.718059	0.695812
BICDL1	0.0215768	0.0233588	0.0210042	0.0305562	0.0181992	0.0558245	0.042946	0.0504421	0.0398688	0.0400864	0.0208967
BICDL2	0.0343228	0.0293029	0.0379525	0.0159237	0.0180767	0.0347027	0.0661213	0.0465334	0.0408594	0.046255	0.0249664
BICRA	0.0978918	0.170649	0.141886	0.123554	0.154554	0.126672	0.0609115	0.155789	0.0949903	0.0945338	0.103369
BICRAL	0.113175	0.163604	0.175478	0.102857	0.207464	0.134659	0.107397	0.123743	0.138375	0.108406	0.10735
BID	0.422	0.83629	0.578797	0.600375	1.61535	0.61442	0.520861	0.841576	0.419388	0.330599	0.679607
BIK	0.0189271	0.015342	0.0144734	0.00938258	0.0252786	0.0212647	0.00881026	0.0212476	0.0490095	0.00978568	0.0078222
BIN1	0.237452	0.0923406	0.766104	0.17107	0.0995033	0.113302	0.224537	0.140701	0.359745	0.351799	0.139363
BIN2	0.564442	1.13932	0.835884	0.641344	1.97139	0.832118	0.625557	1.18663	0.531951	0.597274	0.573839
BIN3	0.0454431	0.0793207	0.0709191	0.0658689	0.0650674	0.0568077	0.0594679	0.113968	0.0439951	0.0723928	0.0288408
BIRC2	0.573143	0.854777	0.777167	0.939973	0.721053	0.708702	0.636275	0.731098	0.564927	0.764827	0.467349
BIRC3	0.483573	2.64159	1.04732	2.03701	2.75144	0.965883	0.988756	0.803173	0.622018	1.06197	0.742422
BIRC6	0.391837	0.514505	0.557024	0.410063	0.471262	0.419997	0.395393	0.570657	0.440711	0.446922	0.322206
BISPR	0.137098	0.138738	0.134347	0.171181	0.149133	0.163732	0.139712	0.203262	0.106219	0.131869	0.137364
BIVM	0.0743821	0.0225293	0.089101	0.0230131	0.0222985	0.0394505	0.0351859	0.0301589	0.0857452	0.0589948	0.0292819
BLCAP	0.268891	0.186313	0.221296	0.194283	0.159017	0.155938	0.210057	0.184458	0.233057	0.198889	0.205127
BLMH	0.34211	0.224034	0.356445	0.301848	0.131694	0.32012	0.234694	0.213224	0.438929	0.50326	0.429781
BLNK	0.295792	0.0564252	0.659293	0.116567	0.0634038	0.271782	0.106915	0.0939198	0.350046	0.252765	0.0709288
BLOC1S1	0.944005	0.51817	0.598267	0.816162	0.718526	0.760549	0.929778	0.621766	0.925917	0.665085	0.893624
BLOC1S2	1.39671	0.59686	0.705051	0.871583	0.751285	0.849682	1.34187	0.917771	0.935544	0.785972	1.34176
BLOC1S3	0.147733	0.129325	0.14081	0.0973917	0.195763	0.195842	0.176192	0.118988	0.164879	0.14667	0.0930116
BLOC1S4	0.211674	0.217634	0.248301	0.172548	0.23415	0.241638	0.255388	0.258499	0.200268	0.207415	0.186684
BLOC1S5	0.161267	0.130236	0.168779	0.115229	0.118064	0.123251	0.17372	0.176779	0.220735	0.151642	0.159754
BLOC1S6	0.764042	1.05119	1.10376	0.891742	0.876111	0.882596	0.817432	1.0135	0.976008	0.983242	0.966119
BLVRA	0.750351	0.606964	0.398481	0.620964	0.745159	0.921737	0.507604	0.795294	0.557236	0.897557	0.568416
BLVRB	0.893945	0.63124	0.330368	0.665733	0.352819	0.479149	0.920981	0.767924	0.474051	2.31873	1.07505
BLZF1	0.229905	0.182836	0.209178	0.310246	0.167236	0.384861	0.189371	0.18345	0.17475	0.188637	0.207007
BMF	0.31105	0.126221	0.264121	0.143245	0.122762	0.153096	0.236899	0.246458	0.0839544	0.272208	0.0719652
BMI1	0.171141	0.110019	0.239605	0.150061	0.147066	0.184942	0.145547	0.176865	0.169656	0.140995	0.180444
BMP2K	2.31235	0.884734	3.21145	1.47405	0.615717	1.69903	1.21608	1.24719	1.94827	2.25281	1.16697
BMP4	0.00543783	0.00981678	0.000888643	0.00456624	0.0088041	0.0020406	0.0119449	0.0301951	0.00941869	0.00196852	0.00273433
BMPR2	0.559745	0.41103	0.757406	0.450447	0.358774	0.66554	0.368723	0.440824	0.349076	0.464241	0.30629
BMS1	0.2524	0.193261	0.28275	0.2086	0.204434	0.305263	0.217423	0.229393	0.38562	0.193233	0.302858
BMT2	0.0766658	0.0873357	0.115024	0.0924105	0.120124	0.0927355	0.21829	0.0891771	0.0554986	0.0961416	0.078437
BNIP2	0.706226	1.08748	0.899148	0.714536	1.12144	0.758529	0.82159	1.00808	0.731115	0.99029	0.726393
BNIP3	0.48037	0.170969	0.27548	0.651203	0.137062	0.346297	2.58969	0.301456	0.491107	0.253339	0.59308
BNIP3L	1.55547	2.17022	1.32202	2.26942	0.990218	1.33246	4.80826	1.83299	1.18242	1.9943	1.64405
BNIPL	0.0136093	0.0277828	0.0213101	0.0186261	0.0498313	0.0176175	0.0333738	0.0650763	0.0182785	0.00875639	0.0094426
BOC	0.00379202	0.00532211	0.00890187	0.000822914	0.00873039	0.00174575	0.00890259	0.00877436	0.00225678	0.0154221	0.0085972
BOD1	0.135276	0.0862329	0.12105	0.135036	0.104724	0.133865	0.112189	0.128296	0.194391	0.125632	0.133468
BOD1L1	1.13315	1.68427	1.54383	1.19174	1.78445	1.21451	1.33064	1.39023	0.97786	1.14503	0.758329
BOLA1	0.0621901	0.0394797	0.0890048	0.0348046	0.0645928	0.0479913	0.0642901	0.0739291	0.119295	0.0162351	0.111033
BOLA2B	0.593299	0.415917	0.395033	0.575881	0.582422	0.691179	0.48146	0.616392	0.798724	0.545661	0.723072
BOLA3	0.224633	0.0807356	0.214385	0.191956	0.120496	0.214263	0.23343	0.208669	0.414384	0.139714	0.402058
BOP1	0.116459	0.13665	0.139614	0.121814	0.145427	0.179275	0.087021	0.135817	0.218724	0.0736618	0.151655
BORCS5	0.0892154	0.0708136	0.102397	0.0740468	0.0825267	0.0759216	0.0761611	0.117109	0.0832816	0.0615368	0.132678
BORCS7	0.281575	0.47266	0.29412	0.270794	0.3798	0.220667	0.19662	0.354096	0.295528	0.383167	0.268092
BORCS8	0.083566	0.0847004	0.0662746	0.10301	0.116319	0.0990996	0.0948109	0.0740522	0.085819	0.0647811	0.11628
BPGM	0.0965949	0.0797824	0.0665627	0.0934368	0.120632	0.0815016	0.141679	0.0983963	0.112318	0.068105	0.129085
BPHL	0.109352	0.0349099	0.12811	0.0614166	0.0294161	0.0617272	0.0924727	0.0540703	0.138948	0.124895	0.11262
BPNT1	0.200447	0.113599	0.183163	0.125041	0.249342	0.179792	0.098582	0.127126	0.25436	0.181321	0.190171
BPTF	0.969996	1.3402	1.45362	1.04057	1.56856	1.16014	0.878644	1.55832	1.10416	1.23725	0.726508
BRAF	0.21237	0.282367	0.307454	0.263055	0.309202	0.209031	0.273898	0.267251	0.18404	0.230913	0.174093
BRAP	0.12582	0.11351	0.175539	0.127059	0.201319	0.131262	0.238532	0.160899	0.199604	0.144127	0.130121
BRCA1	0.0505325	0.0321559	0.0489337	0.0435937	0.0250622	0.0372492	0.022744	0.0313393	0.608503	0.0560716	0.0578682
BRCA2	0.117544	0.0703254	0.120268	0.120893	0.06391	0.193911	0.140055	0.081991	0.543478	0.152459	0.100067
BRCC3	0.343673	0.252501	0.339773	0.28366	0.259583	0.321923	0.241749	0.421082	0.474698	0.344761	0.566843
BRD1	0.150753	0.26502	0.195894	0.187949	0.283761	0.161503	0.179363	0.205573	0.20204	0.206555	0.142896
BRD2	1.48768	1.71434	2.39537	1.98367	1.81962	1.7433	2.25371	1.65412	1.82527	1.81248	1.56626
BRD3	0.1819	0.344273	0.333757	0.177588	0.276152	0.242252	0.172875	0.405319	0.270491	0.269302	0.120253
BRD3OS	0.0496501	0.0338241	0.0252245	0.0277074	0.030748	0.0162983	0.0474024	0.0524486	0.0524838	0.0452066	0.0524968
BRD4	1.16058	1.58013	1.69856	1.41347	1.56952	1.33732	1.40867	1.63486	1.24251	1.12212	1.15563
BRD7	0.563454	0.573302	0.581689	0.524411	0.551081	0.69791	0.526979	0.675752	0.651712	0.545045	0.603411
BRD8	0.19266	0.176282	0.224823	0.118355	0.131458	0.124638	0.190121	0.231341	0.313922	0.170137	0.169873
BRD9	0.162072	0.123524	0.160366	0.124022	0.114834	0.18342	0.111988	0.172149	0.19977	0.111767	0.130604
BRF1	0.0510899	0.0385391	0.0739845	0.0376186	0.0543943	0.0408169	0.0429284	0.0731601	0.0709148	0.0235121	0.0485665
BRI3	7.47545	5.64824	4.1619	6.18749	5.49752	5.46914	10.2231	7.11438	4.559	5.85188	8.58735
BRI3BP	0.286348	0.351349	0.596834	0.199072	0.365537	0.267673	0.202876	0.512615	0.933322	0.335708	0.188058
BRIX1	0.126012	0.0750373	0.135285	0.101573	0.11437	0.135441	0.0908455	0.159488	0.272768	0.100635	0.201982
BRK1	1.3277	1.52948	1.45969	1.1855	1.39364	1.4014	1.47374	1.93912	1.52623	1.42821	1.5035
BRMS1	0.188966	0.180683	0.186352	0.184629	0.202383	0.20691	0.182705	0.207782	0.16517	0.216965	0.172439
BRMS1L	0.0456174	0.0384884	0.0554063	0.0432243	0.0622204	0.0242466	0.0257804	0.0366293	0.0770692	0.047546	0.0684169
BROX	0.379105	0.388386	0.548962	0.309737	0.510742	0.445118	0.416637	0.516695	0.47564	0.351484	0.420367
BRPF1	0.127455	0.158751	0.184578	0.129051	0.215796	0.12981	0.108028	0.149534	0.187341	0.143723	0.0982913
BRPF3	0.109002	0.109171	0.0942917	0.141607	0.100789	0.087082	0.100654	0.0931507	0.0873206	0.100414	0.072442
BRWD1	0.365967	0.397767	0.528646	0.439138	0.398034	0.369807	0.500925	0.496575	0.415961	0.328493	0.290495
BRWD3	0.148355	0.318174	0.225969	0.249098	0.295219	0.184544	0.246953	0.24784	0.0935676	0.171655	0.100518
BSDC1	0.437235	0.404931	0.500097	0.33117	0.431634	0.346728	0.392972	0.444864	0.371126	0.447974	0.365706
BSG	1.54661	1.08727	1.02958	1.39476	0.883124	1.24944	1.25903	1.11484	1.31111	1.23694	1.77802
BSPRY	0.0384265	0.0531433	0.0480667	0.0398701	0.0589947	0.0500187	0.0580895	0.0338586	0.0274249	0.00276709	0.0203591
BST1	0.38744	1.41223	0.147171	0.669817	0.328384	0.496915	0.393685	1.06757	0.180002	0.439938	0.35288
BST2	2.18387	1.24471	1.93739	1.78344	1.2749	2.64072	1.37711	1.55161	1.95155	1.89885	1.62563
BTAF1	0.149924	0.296287	0.363322	0.269498	0.228751	0.292593	0.241464	0.297207	0.250081	0.213569	0.150496
BTBD1	0.637913	0.48886	0.796784	0.371791	0.550145	0.602725	0.576064	0.663938	0.671963	0.563682	0.749311
BTBD10	0.252493	0.138095	0.248646	0.161818	0.319013	0.235049	0.219851	0.382754	0.268366	0.19578	0.229097
BTBD19	0.0654261	0.0645765	0.0762688	0.148313	0.0639969	0.068752	0.0827917	0.0571147	0.0385603	0.0783627	0.075252
BTBD2	0.43739	0.367475	0.433827	0.285156	0.303972	0.424341	0.374841	0.438731	0.335973	0.432221	0.337598
BTBD3	0.0472984	0.0427118	0.0867293	0.0700283	0.062141	0.0608719	0.0585952	0.0239579	0.0804978	0.0490344	0.0499673
BTBD6	0.222326	0.158189	0.194116	0.149626	0.149929	0.189168	0.222337	0.173568	0.315424	0.189487	0.25114
BTBD7	0.195893	0.24131	0.352021	0.168425	0.22253	0.172312	0.222318	0.257128	0.184193	0.180063	0.221039
BTBD9	0.0795719	0.0901322	0.0924317	0.0867953	0.151623	0.0879482	0.0467066	0.0853447	0.0581277	0.0562796	0.0984393
BTD	0.150763	0.0760877	0.141174	0.0734123	0.0929079	0.0765895	0.0803439	0.135498	0.142138	0.163842	0.125412
BTF3	2.39077	4.22715	2.99105	2.65319	3.57678	3.37964	2.74976	4.50311	3.35283	2.90272	3.03656
BTF3L4	0.649874	0.532129	0.621268	0.533782	0.549642	0.677656	0.456319	0.809425	0.680291	0.683295	0.499349
BTG1	3.24328	8.43871	4.09566	10.3552	5.3581	4.04349	7.47292	4.60626	3.19104	3.62711	3.93169
BTG2	3.38405	16.6614	11.9091	7.11997	11.3658	4.55667	3.55616	6.13755	4.41653	6.49045	2.07335
BTG3	0.167938	0.195241	0.191609	0.418775	0.0681425	0.261225	0.477889	0.115558	0.414464	0.148131	0.230395
BTK	0.727551	0.756872	0.819315	0.602811	1.37535	0.893996	0.47692	0.860148	0.725089	0.699159	0.742099
BTN2A1	0.220909	0.235638	0.362276	0.226106	0.306428	0.227002	0.341933	0.227914	0.231906	0.290759	0.235854
BTN2A2	0.264419	0.214254	0.289497	0.262886	0.169609	0.314105	0.118001	0.215553	0.160249	0.192086	0.145144
BTN3A1	0.420217	0.45091	0.382233	0.381765	0.605046	0.486201	0.307158	0.459919	0.316335	0.372721	0.260621
BTN3A2	0.530321	0.648565	0.502237	0.381767	0.967959	0.580775	0.347654	0.819257	0.581743	0.564339	0.405148
BTN3A3	0.183538	0.154475	0.155755	0.13904	0.195938	0.182323	0.110082	0.180604	0.124247	0.218883	0.118185
BTNL8	0.00119141	0.00177552	0.00693778	0.00247336	0	0.00840317	0.00272402	0.0161221	0.00784386	0.00173679	0
BTRC	0.0927708	0.0772587	0.122799	0.0578786	0.0832088	0.0918304	0.0822569	0.0835739	0.0632273	0.0515031	0.127975
BUB3	0.621827	0.546689	0.648707	0.587956	0.521233	0.688185	0.657412	0.678536	1.65312	0.575295	0.738345
BUD13	0.0652891	0.0634034	0.118375	0.0700768	0.0640354	0.0958764	0.08823	0.0757292	0.159685	0.0683952	0.042132
BUD23	0.31885	0.184145	0.29161	0.262727	0.20462	0.35755	0.267854	0.191404	0.359502	0.303362	0.355849
BUD31	0.317306	0.280763	0.229024	0.332381	0.323752	0.375785	0.383411	0.2612	0.340505	0.341803	0.385216
BX284668.5	0.132377	0.195235	0.187184	0.131516	0.153551	0.127643	0.156622	0.210684	0.188894	0.182705	0.140383
BX890604.2	0.0412653	0.0324983	0.0486656	0.0436833	0.0335013	0.0577082	0.056279	0.0459129	0.0577498	0.0525484	0.0289715
BYSL	0.042945	0.023461	0.0555079	0.0289132	0.042999	0.0525438	0.0239257	0.0264268	0.0528842	0.0357787	0.024463
BZW1	1.11725	1.74004	1.19623	1.91286	1.36445	1.38333	3.276	1.41844	1.47453	1.24715	2.04437
BZW2	0.395358	0.395412	0.425152	0.357689	0.439323	0.52899	0.371838	0.463698	0.736302	0.293501	0.542925
C11orf1	0.0884234	0.046694	0.0961898	0.0621316	0.0891258	0.0769909	0.0753187	0.107431	0.102772	0.0782987	0.0635114
C11orf21	0.0238154	0.230803	0.0402529	0.0515775	0.588226	0.150144	0.0340845	0.24476	0.0310152	0.0604799	0
C11orf24	0.195135	0.108423	0.193026	0.148958	0.215867	0.227027	0.183488	0.109079	0.240703	0.225048	0.161037
C11orf49	0.054075	0.039988	0.0775599	0.0633658	0.0527201	0.0529361	0.0398823	0.0391698	0.0768521	0.0508972	0.0607995
C11orf54	0.123606	0.0679705	0.0932411	0.0719099	0.0747209	0.0771362	0.0506762	0.153311	0.0972143	0.0979752	0.102288
C11orf58	1.3871	1.41319	1.42964	1.28389	1.46469	1.7362	1.33735	1.54576	1.59785	1.39254	1.60248
C11orf68	0.376818	0.233742	0.359352	0.232941	0.23943	0.306211	0.365562	0.446888	0.348884	0.371812	0.34425
C11orf71	0.0798917	0.118813	0.101696	0.0975935	0.0955366	0.113586	0.148801	0.0749458	0.0810726	0.0652692	0.0909282
C11orf74	0.125303	0.0678105	0.0910978	0.0796212	0.0394331	0.111895	0.0816318	0.085422	0.127442	0.116784	0.11795
C11orf96	0.0491927	0.238486	0.083468	0.299073	0.0600087	0.0224102	0.142504	0.031346	0.0263116	0.0661202	0.0718511
C12orf10	0.114523	0.105071	0.100793	0.0947232	0.115324	0.096404	0.105627	0.155213	0.103303	0.15163	0.182814
C12orf29	0.0706333	0.0265951	0.0824966	0.0448918	0.047648	0.0536587	0.0709253	0.0780814	0.119883	0.0355577	0.134613
C12orf4	0.283717	0.106295	0.242722	0.175851	0.150192	0.219928	0.170967	0.153745	0.235167	0.273321	0.250214
C12orf43	0.141477	0.116121	0.154878	0.0994447	0.151595	0.150956	0.0695321	0.135415	0.158529	0.169807	0.0833852
C12orf45	0.190046	0.10254	0.235981	0.15586	0.0983316	0.289413	0.285355	0.223154	0.284444	0.189426	0.230413
C12orf49	0.365684	0.148132	0.212016	0.237296	0.213411	0.18947	0.853724	0.257183	0.354558	0.168099	0.531547
C12orf57	0.209764	0.277333	0.283248	0.246837	0.427301	0.2021	0.398786	0.404369	0.367692	0.345025	0.213629
C12orf65	0.0942112	0.030175	0.124298	0.0847807	0.064037	0.0858611	0.0759717	0.111777	0.145022	0.065178	0.0638523
C12orf73	0.0900102	0.0363052	0.0803139	0.0383361	0.0613626	0.0608901	0.0882929	0.0382101	0.093213	0.0682156	0.0764079
C12orf75	0.0572652	0.0274257	0.216722	0.0329228	0.0219169	0.0582826	0.118364	0.0660807	0.339149	0.0217033	0.0155826
C12orf76	0.128979	0.111771	0.151169	0.0924197	0.140978	0.0817209	0.085875	0.173617	0.116363	0.124235	0.174246
C14orf119	0.678307	0.290752	0.484954	0.487756	0.273911	0.567747	0.631588	0.554828	0.560299	0.554057	0.79797
C15orf39	0.123215	0.573797	0.242045	0.193879	1.10322	0.272882	0.210432	0.433902	0.196798	0.180524	0.0785067
C15orf40	0.128425	0.11023	0.152444	0.127877	0.16372	0.146208	0.124939	0.165182	0.218936	0.152171	0.150545
C15orf48	2.60323	3.46154	2.10441	7.33983	1.06952	7.24819	8.66255	1.60355	1.89754	0.945792	4.26301
C15orf61	0.126196	0.13105	0.121361	0.0882634	0.0983555	0.116378	0.0945396	0.189613	0.139871	0.132255	0.13233
C15orf65	0.00620163	0.000975092	0.00223398	0.00654304	0.0061977	0.00762836	0.00509291	0.00141029	0.00404411	0.00362147	0.00381993
C16orf45	0.0355377	0.012422	0.0458073	0.0103369	0.008102	0.0104127	0.0443697	0.0548688	0.0230821	0.0261193	0.0826345
C16orf54	0.119374	0.380338	0.16118	0.113041	0.431036	0.219108	0.161692	0.317202	0.14081	0.283157	0.155497
C16orf58	0.34064	0.235361	0.403512	0.236813	0.299251	0.38209	0.280125	0.315897	0.36606	0.386772	0.360268
C16orf70	0.402164	0.262446	0.376282	0.264348	0.214023	0.297159	0.391886	0.330955	0.269928	0.282768	0.316992
C16orf72	0.65066	1.44495	1.00801	0.947453	1.05453	0.775846	0.956685	1.01902	0.603479	0.950743	0.692643
C16orf87	0.107255	0.131816	0.200721	0.107964	0.173859	0.125601	0.11252	0.150958	0.163509	0.128037	0.101747
C16orf91	0.0447296	0.0365113	0.0467644	0.0535477	0.0248989	0.0711143	0.0591041	0.0377086	0.116931	0.0523253	0.0627915
C17orf107	0.0513647	0.0853672	0.0640555	0.118365	0.0252823	0.0333382	0.0551835	0.0154017	0.0206731	0.0530578	0.00656489
C17orf58	0.13507	0.0365875	0.122878	0.103424	0.116428	0.121624	0.20408	0.10948	0.17626	0.152716	0.143407
C17orf75	0.0703161	0.0517447	0.0974507	0.0683757	0.0580921	0.0612549	0.0779274	0.105073	0.0857017	0.0479562	0.0772033
C17orf80	0.120957	0.0665937	0.142557	0.0446291	0.0754347	0.0780962	0.0875536	0.0925189	0.13341	0.152099	0.100804
C18orf21	0.130376	0.123814	0.135692	0.0988774	0.12545	0.108595	0.205769	0.186984	0.138547	0.0821629	0.147423
C18orf25	0.154396	0.214244	0.216273	0.235378	0.212904	0.172606	0.284549	0.21926	0.18213	0.199612	0.178324
C19orf12	0.241448	0.127334	0.252814	0.142149	0.143611	0.16846	0.220586	0.18143	0.148304	0.178699	0.244959
C19orf24	0.424548	0.305618	0.38875	0.376031	0.303645	0.378536	0.408235	0.476645	0.429781	0.419485	0.513929
C19orf25	0.0605174	0.0464256	0.0630939	0.0577259	0.0496696	0.0648275	0.0529332	0.0480292	0.0746745	0.100437	0.108299
C19orf38	0.210206	0.892504	0.209948	0.362243	1.23613	0.326329	0.268652	0.924485	0.148665	0.215331	0.204061
C19orf47	0.097205	0.0742671	0.104005	0.0631666	0.075629	0.083606	0.0699586	0.0682045	0.119234	0.0657909	0.0749077
C19orf48	0.0496704	0.0173188	0.0412977	0.0316439	0.0361894	0.0385571	0.0498501	0.0294246	0.166229	0.0425906	0.0599908
C19orf53	0.74336	0.649174	0.605729	0.651417	0.732359	0.790273	0.769636	0.774577	0.917083	0.619598	0.938807
C19orf54	0.161747	0.101456	0.180573	0.11264	0.0807525	0.115703	0.089549	0.193754	0.197381	0.145017	0.0781358
C19orf66	0.968968	0.916309	0.834254	1.1593	0.65224	1.6374	0.845511	0.877699	0.764061	0.835608	0.776489
C19orf70	0.377087	0.194169	0.260702	0.297511	0.33034	0.387787	0.360369	0.393335	0.322889	0.322282	0.438136
C1D	0.334456	0.325994	0.291728	0.344922	0.409922	0.31803	0.3864	0.401742	0.378513	0.444453	0.36209
C1GALT1	0.31015	0.369835	0.35135	0.39885	0.489781	0.41895	0.340841	0.281063	0.299842	0.333789	0.153735
C1GALT1C1	0.211097	0.166164	0.186831	0.17791	0.19722	0.242169	0.185584	0.170835	0.251143	0.201776	0.212265
C1QA	16.9887	0.347114	15.5333	3.3578	1.97421	4.58428	5.42942	3.07862	9.71253	25.3676	4.81867
C1QB	32.5472	0.599894	32.7778	6.22109	2.80797	9.40657	8.8772	5.89002	21.9454	36.1878	11.2347
C1QBP	0.177369	0.134626	0.190906	0.131175	0.140797	0.209835	0.149888	0.258038	0.328486	0.194628	0.284643
C1QC	38.7686	0.602817	39.8291	9.23779	2.48494	10.4046	11.7234	6.97757	25.2567	41.4904	13.6086
C1R	0.0658803	0.0274385	0.0301764	0.0618389	0.017615	0.0435168	0.0568578	0.0388547	0.0417614	0.0490732	0.0570551
C1RL	0.0847154	0.113057	0.0831609	0.129998	0.167646	0.106753	0.0840116	0.107854	0.0646172	0.0619202	0.0509162
C1S	0.103849	0.0340344	0.0242796	0.0656676	0.0237986	0.0340257	0.0781738	0.0714487	0.0328403	0.0678167	0.0373342
C1orf109	0.0708636	0.0458396	0.112006	0.0420046	0.065997	0.102045	0.0673719	0.0899978	0.119145	0.083411	0.0651892
C1orf115	0.030855	0.0355895	0.0369019	0.0220027	0.0251775	0.00687146	0.0432362	0.0604101	0.0219575	0.0576933	0.00676067
C1orf122	0.270062	0.22897	0.21474	0.377953	0.191191	0.274465	0.268056	0.200697	0.270188	0.221643	0.406179
C1orf123	0.233605	0.169057	0.225771	0.160501	0.169609	0.209909	0.151116	0.195284	0.314155	0.217616	0.158618
C1orf131	0.130091	0.110882	0.187651	0.0996705	0.153897	0.152095	0.115791	0.192122	0.253867	0.130571	0.152287
C1orf159	0.021648	0.0150648	0.0223807	0.0138591	0.03644	0.034116	0.0248703	0.018666	0.0484256	0.0311377	0.0163073
C1orf162	2.93668	3.63319	2.74703	2.9777	4.38688	3.86426	2.06368	3.90383	2.31769	3.82257	2.37541
C1orf174	0.223453	0.175798	0.24656	0.160622	0.334473	0.226401	0.248027	0.22461	0.279039	0.21263	0.211122
C1orf198	0.0912594	0.0508834	0.0663777	0.0372434	0.0818176	0.0561014	0.0799999	0.0741973	0.0995346	0.110706	0.176294
C1orf21	0.24368	0.0758966	0.204648	0.100886	0.0379425	0.148936	0.381606	0.101162	0.349707	0.0760525	0.37454
C1orf210	0.00746157	0.0143426	0.0164251	0.00931496	0	0.00143881	0.0131556	0.00236567	0.0201648	0.00857471	0.00366495
C1orf216	0.109241	0.0353111	0.076841	0.0591027	0.0708118	0.0913919	0.0656298	0.084619	0.113779	0.0735272	0.14032
C1orf35	0.0782051	0.0612422	0.114725	0.0782391	0.0453938	0.0622127	0.0903561	0.0804246	0.123623	0.0357106	0.077599
C1orf43	1.58051	1.38171	1.49011	1.33671	1.37695	1.35726	1.72012	1.83028	1.6727	1.52702	1.95116
C1orf52	0.217916	0.247128	0.23599	0.235286	0.261675	0.255389	0.377624	0.357953	0.265486	0.193262	0.167331
C20orf194	0.293418	0.182425	0.267032	0.202881	0.100675	0.189226	0.186562	0.242985	0.124008	0.305422	0.145453
C20orf27	0.2981	0.39224	0.352532	0.213173	0.822374	0.344542	0.134117	0.488861	0.447537	0.453365	0.230608
C20orf96	0.237386	0.125658	0.324438	0.118968	0.0758249	0.145329	0.128919	0.176183	0.25937	0.284152	0.204159
C21orf91	0.0939174	0.241237	0.132778	0.133939	0.247794	0.209599	0.133374	0.280613	0.141573	0.119353	0.0824013
C22orf39	0.183941	0.146165	0.144362	0.144101	0.152306	0.162906	0.1384	0.231283	0.208195	0.178644	0.211305
C22orf46	0.0902312	0.0306129	0.103684	0.0598069	0.106531	0.0811683	0.054249	0.074966	0.091687	0.052317	0.0452067
C2CD2	0.042649	0.0371406	0.0736467	0.0316391	0.0321326	0.0352278	0.0377395	0.0403123	0.0324377	0.0589074	0.0509149
C2CD2L	0.250681	0.284906	0.305071	0.173233	0.351422	0.256838	0.150903	0.269532	0.247379	0.332402	0.127574
C2CD3	0.0971933	0.0779966	0.104649	0.0795449	0.140754	0.0707102	0.0787346	0.0979838	0.154776	0.0858663	0.0829943
C2CD4A	0.00861564	0.00408263	0.0203647	0.00489047	0.0295278	0.00399557	0.0093825	0.018913	0.00924498	0	0
C2CD5	0.256675	0.218148	0.328406	0.208377	0.451732	0.222058	0.141822	0.29345	0.259014	0.272365	0.195065
C2orf49	0.171994	0.167184	0.184518	0.142498	0.129785	0.206741	0.260118	0.249131	0.17348	0.165245	0.186295
C2orf68	0.369472	0.433587	0.371203	0.378718	0.320006	0.388656	0.314769	0.458439	0.415481	0.386099	0.337339
C2orf69	0.179335	0.15962	0.222126	0.174149	0.158866	0.159422	0.146231	0.176157	0.329436	0.128084	0.12986
C2orf74	0.182894	0.0549561	0.200005	0.0921527	0.101876	0.175772	0.088457	0.0633956	0.167976	0.13667	0.206273
C2orf76	0.0856769	0.0909708	0.0787031	0.0624011	0.0560909	0.0626026	0.0863125	0.105008	0.0976106	0.0899414	0.148034
C3	3.44783	0.412222	13.3849	1.35398	0.253046	3.16897	1.32168	0.638694	4.67226	0.890983	0.577889
C3AR1	1.59579	0.590933	1.81832	1.19044	0.891159	1.28833	0.867743	0.522388	0.966945	1.94232	0.973925
C3orf14	0.0941179	0.044227	0.0754756	0.0726816	0.0966376	0.0565307	0.0776813	0.0535321	0.157864	0.0653036	0.10158
C3orf38	0.280783	0.213283	0.297658	0.207461	0.282285	0.317075	0.232469	0.260041	0.282448	0.178423	0.279915
C3orf52	0.00222801	0.0113533	0.00755666	0.00416737	0	0.00273044	0.0103798	0.00416241	0.00436628	0.00996936	0.00923638
C3orf58	0.253477	0.427226	0.430571	0.326994	0.236719	0.408855	0.446069	0.359628	0.349154	0.36625	0.130912
C3orf62	0.252161	0.204896	0.219384	0.169861	0.196375	0.190456	0.232068	0.254072	0.226141	0.202469	0.128045
C4orf3	1.98517	2.33143	1.68357	2.45772	2.2853	2.65755	4.20686	2.58533	1.86251	1.87333	2.58719
C4orf33	0.166251	0.194883	0.225533	0.193482	0.258123	0.144223	0.0826101	0.164752	0.192382	0.173764	0.10108
C4orf48	0.103262	0.0731454	0.0896541	0.0766755	0.0525176	0.105275	0.109041	0.0539429	0.0742597	0.0818321	0.144776
C5AR1	7.88147	20.3202	7.20715	18.9637	18.1763	5.09911	9.62418	6.59277	2.58984	10.7075	9.34605
C5AR2	0.121355	0.245348	0.137661	0.222436	0.373645	0.109606	0.10534	0.151523	0.0391831	0.267681	0.119181
C5orf15	0.495854	0.418703	0.432658	0.428043	0.299573	0.511456	0.51222	0.461575	0.517864	0.512863	0.334235
C5orf22	0.163627	0.114055	0.173178	0.107642	0.118776	0.150678	0.158264	0.0748149	0.142922	0.0922018	0.122492
C5orf24	0.22891	0.171459	0.265403	0.152077	0.228667	0.186963	0.203668	0.222896	0.184022	0.218478	0.323668
C5orf30	0.019442	0.0364241	0.017432	0.00879024	0.0338821	0.0128836	0.023483	0.0346939	0.0299727	0.0217993	0.0398391
C5orf38	0.0162804	0.0179276	0.0222156	0.0107449	0.00656209	0.00843264	0.0148415	0.0284895	0.00816029	0	0.00906587
C5orf51	0.156272	0.141047	0.165954	0.145402	0.150538	0.114405	0.197298	0.112429	0.107338	0.0935364	0.208904
C6orf106	0.363409	0.257207	0.342806	0.323243	0.510693	0.353993	0.53241	0.412152	0.336742	0.306342	0.433344
C6orf120	0.183241	0.155607	0.194341	0.206727	0.137892	0.192923	0.143945	0.148085	0.155672	0.15658	0.180238
C6orf132	0.0228727	0.0299799	0.0417426	0.0178004	0.0146662	0.00652142	0.0326997	0.0295774	0.0374241	0.00872122	0.0111934
C6orf136	0.12911	0.0753512	0.123792	0.089233	0.129341	0.0657331	0.12009	0.0776	0.156669	0.0921087	0.0978357
C6orf203	0.127323	0.0665247	0.121765	0.0492855	0.0872756	0.0810839	0.0756034	0.144449	0.138053	0.0942912	0.123285
C6orf47	0.156078	0.118597	0.133761	0.106899	0.151167	0.164663	0.180955	0.186276	0.1444	0.173444	0.144154
C6orf48	1.21874	1.06595	1.62277	0.767259	1.16941	1.00757	1.2702	1.36859	1.39226	1.08177	1.2011
C6orf62	2.36895	1.4663	3.3386	1.92138	1.77597	2.25418	1.90466	1.9502	2.25196	1.94581	2.01175
C6orf89	0.452992	0.376357	0.427663	0.367552	0.383971	0.40626	0.47496	0.352963	0.472427	0.538129	0.46158
C7orf26	0.154099	0.165756	0.214661	0.119287	0.223155	0.184782	0.105971	0.185195	0.190946	0.180226	0.133501
C7orf43	0.335347	0.289244	0.401218	0.223653	0.445018	0.291039	0.115454	0.327162	0.245431	0.248543	0.234768
C7orf50	0.66346	0.303491	0.453415	0.457113	0.331886	0.530781	0.649107	0.508664	0.554628	0.520678	0.590297
C8orf33	0.189229	0.171044	0.22559	0.150586	0.173502	0.213273	0.137344	0.269329	0.28451	0.182589	0.309069
C8orf58	0.0590549	0.0230612	0.0774486	0.0238133	0.0238142	0.0381196	0.0424849	0.0325067	0.0472415	0.0638615	0.0701257
C8orf59	0.508742	0.44922	0.464073	0.381528	0.387908	0.572158	0.452316	0.638685	0.607999	0.556633	0.476198
C8orf76	0.165257	0.142054	0.181006	0.161527	0.176601	0.222751	0.17094	0.19296	0.188555	0.178672	0.203629
C8orf82	0.15381	0.132493	0.14563	0.169526	0.200713	0.142529	0.150539	0.176444	0.151871	0.11659	0.139452
C9orf152	0.0255618	0.0231392	0.0337127	0.0146938	0.0215806	0.0308328	0.0243039	0.0316313	0.0424334	0.0220129	0.0346485
C9orf16	0.30272	0.129051	0.209976	0.153202	0.137343	0.202267	0.30957	0.164376	0.201311	0.185216	0.494159
C9orf40	0.0370347	0.01167	0.0550929	0.0443685	0.0173256	0.0354598	0.046983	0.0408479	0.216516	0.0526101	0.0320765
C9orf64	0.151531	0.0990809	0.120343	0.0780532	0.0900728	0.109979	0.0774774	0.0809265	0.17645	0.165019	0.166462
C9orf72	0.367431	1.51407	0.424373	0.913267	1.43691	0.564315	0.563772	1.08028	0.277219	0.681755	0.27332
C9orf78	0.908284	0.983176	0.956068	0.728337	1.53101	0.906731	0.947717	1.1705	0.985762	0.968743	0.893691
C9orf85	0.128438	0.130249	0.184276	0.0984708	0.113795	0.161884	0.114845	0.227925	0.124849	0.167379	0.189409
CA11	0.0761375	0.0462472	0.0682951	0.0349978	0.0231592	0.071062	0.0594886	0.0921686	0.0296103	0.0753596	0.0686043
CA12	0.10121	0.129566	0.0960987	0.189246	0.0880589	0.0912057	0.285159	0.142098	0.0992304	0.0677805	0.267443
CA2	0.175288	0.0518032	0.119206	0.128246	0.13283	0.117646	0.971211	0.123568	0.29005	0.0276931	0.655529
CA4	0.00170423	0.00202341	0	0	0.00423404	0	0	0.0246266	0.00400366	0.00206888	0
CA5B	0.0556211	0.168553	0.059822	0.0594858	0.186992	0.0630038	0.0685454	0.112898	0.0715391	0.145461	0.0467461
CA8	0.00352109	0.00465951	0.00376312	0.000761252	0.00826346	0	0.00350648	0.00710419	0.00355395	0.0149174	0.0233086
CAAP1	0.157157	0.139506	0.203748	0.139491	0.169996	0.17594	0.0660663	0.163733	0.221285	0.196153	0.153173
CAB39	0.874121	0.928551	1.09295	0.697869	0.944644	0.69003	0.669127	1.11528	0.947832	1.29829	1.00988
CAB39L	0.0493979	0.0423477	0.0569417	0.0461033	0.0158634	0.05705	0.0539515	0.0723441	0.0475716	0.0891054	0.0983787
CABIN1	0.162759	0.158873	0.246857	0.13532	0.153564	0.148767	0.148135	0.13876	0.186496	0.144676	0.212574
CABLES2	0.0297892	0.0229516	0.0449581	0.0244302	0.0390654	0.0458397	0.0319419	0.0378085	0.074036	0.0258487	0.0334495
CACFD1	0.0546584	0.0473407	0.0655308	0.0658372	0.0786132	0.0586765	0.0569399	0.0682234	0.0543315	0.0421699	0.0409719
CACNA2D1	0.00473286	0.00153272	0.00493715	0	0.0333236	0	0.00490953	0.00072209	0	0	0
CACNB1	0.0330372	0.0499251	0.0254904	0.0480619	0.0530471	0.0502241	0.0533682	0.0370755	0.0763597	0.0867603	0.0384689
CACNG4	0.00849215	0.0225349	0.0206049	0.00991634	0.0111842	0.0119457	0.0070399	0.0162501	0.0328273	0.0122824	0.017617
CACTIN	0.116437	0.101559	0.155511	0.110471	0.149116	0.165541	0.118536	0.190185	0.140872	0.116735	0.150873
CACUL1	0.810453	0.574397	0.955493	0.545151	0.863435	0.647047	0.653835	0.766371	0.674357	0.855554	0.703046
CACYBP	1.06888	0.780515	1.11825	0.925847	1.16794	1.0542	2.76001	0.94635	1.96066	0.959259	1.1898
CAD	0.115293	0.0318353	0.132609	0.0574594	0.0439331	0.105526	0.0668119	0.0484148	0.178259	0.0689778	0.154302
CADM1	0.941189	0.04305	0.924965	0.266178	0.013803	0.276748	0.58906	0.113426	0.946461	0.193954	0.636506
CADM4	0.0137365	0.0201031	0.0229937	0.0127668	0.0121544	0.0200325	0.0254559	0.0199241	0.0222019	0.0490922	0.00843393
CADPS2	0.0217958	0.0196845	0.0160673	0.00620021	0.0470464	0.00652647	0.0546447	0.0187095	0.00950398	0.0493001	0.0184346
CALB2	0.021506	0.0100132	0.163398	0.0172526	0.0170895	0.0325382	0.0124311	0.00936701	0.0924694	0.00949304	0.0150479
CALCOCO1	0.495226	0.522107	0.450021	0.386337	0.486197	0.295501	0.319631	0.532673	0.257288	0.550535	0.317328
CALCOCO2	0.563182	1.30762	0.560864	0.8118	1.31367	1.06105	0.718736	0.952532	0.503081	0.807229	0.456729
CALD1	0.0301141	0.0303337	0.0473427	0.0394706	0.0215079	0.0308886	0.0511284	0.0385623	0.0350073	0.0415275	0.0571128
CALM1	8.66034	7.93846	7.70514	10.2642	9.25608	10.5262	11.8839	8.17831	10.1839	8.4289	11.9932
CALM2	4.01398	3.83123	3.21698	2.91254	4.73002	3.67121	2.36123	4.41779	5.53016	4.95428	4.59569
CALM3	2.89537	1.64861	1.40513	2.35285	2.43899	2.24223	2.60477	2.08344	3.50255	3.96456	4.92111
CALML3	0.00263853	0.00368024	0.00226076	0.00112098	0	0	0.0043825	0.000680243	0.00427415	0	0
CALML5	0.116997	0.106062	0.124853	0.0728313	0.0735059	0.0856031	0.138635	0.12547	0.184207	0.155978	0.133821
CALR	11.67	5.03612	8.06313	10.5647	4.65259	12.4199	10.2123	5.74741	11.9815	11.9338	15.7328
CALU	1.42891	0.439201	0.736787	0.839992	0.427845	0.859884	1.14747	0.779488	1.46398	1.3023	2.1469
CAMK1	0.380267	0.316875	0.630496	0.286059	0.676241	0.380856	0.278836	0.371028	0.74298	0.389304	0.475013
CAMK1D	0.45181	0.30883	0.774582	0.236285	0.559027	0.456658	0.357001	0.438647	0.43555	0.679493	0.234612
CAMK2D	0.519183	0.524474	1.02933	0.51789	0.253692	0.858807	0.476798	0.540802	0.778014	0.437172	0.532332
CAMK2G	0.140317	0.211211	0.188922	0.0933156	0.151688	0.133686	0.0779985	0.228207	0.172658	0.218123	0.0828583
CAMK2N1	0.0932945	0.10292	0.114121	0.0699087	0.0926763	0.115141	0.0809403	0.14542	0.131626	0.156004	0.0793942
CAMK4	0.0207008	0.0224218	0.0138372	0.0211282	0.00972509	0.0133632	0.0305113	0.0209997	0.0537435	0.0337243	0
CAMKK2	0.242638	0.601802	0.235551	0.276865	0.812545	0.389848	0.150289	0.702271	0.223734	0.508524	0.340646
CAMKMT	0.0381807	0.0411973	0.0268811	0.0288382	0.0355848	0.0215489	0.0215348	0.035487	0.0305228	0.0541183	0.0304407
CAMLG	0.43879	0.476891	0.528093	0.28317	0.394764	0.303669	0.455531	0.459287	0.430956	0.388283	0.372365
CAMP	0.035537	0.00844519	0.00592835	0.0125362	0.00660464	0.0047119	0.0106474	0.0425276	0.00822242	0.0169272	0.0142478
CAMSAP1	0.16524	0.113706	0.189626	0.143623	0.143296	0.255067	0.295091	0.213392	0.167873	0.123047	0.210449
CAMSAP2	0.329562	0.171649	0.498313	0.307835	0.0798549	0.313434	0.248868	0.198465	0.247413	0.203661	0.200687
CAMSAP3	0.00806742	0.00356078	0.0217476	0.0126159	0.00414349	0.00452885	0.0217262	0.0191358	0.0134117	0.00239546	0
CAMTA1	0.576457	0.569327	0.710824	0.554747	0.420724	0.614439	0.604672	0.645861	0.841482	0.576392	0.751207
CAMTA2	0.160653	0.226762	0.218418	0.17021	0.326494	0.191619	0.165962	0.24404	0.127805	0.159889	0.185486
CAND1	0.354096	0.297545	0.437353	0.254282	0.349811	0.366153	0.354752	0.42926	0.612281	0.308086	0.389306
CANT1	0.310389	0.215519	0.327772	0.306124	0.287374	0.235707	0.353972	0.324198	0.390501	0.294184	0.2534
CANX	5.74887	3.59889	5.53326	4.54704	2.79643	4.9769	5.85828	4.2157	5.87233	5.03604	6.33485
CAP1	4.61376	5.2236	5.23679	4.29349	7.72833	5.73463	4.11763	5.49127	5.93924	4.72461	5.64532
CAP2	0.0144317	0.029425	0.0183083	0.0242175	0.0413009	0.00295913	0.00661346	0.0375257	0.0256285	0.0206814	0.0281239
CAPG	14.0658	3.00513	7.02299	7.0779	1.20446	7.73018	10.3906	5.8536	10.4988	3.51879	12.8492
CAPN1	0.864922	0.867481	0.78934	0.694299	0.682854	0.828165	0.578245	1.07009	0.736614	0.857035	0.864668
CAPN10	0.0427843	0.0450752	0.0504313	0.0351971	0.0642024	0.0681555	0.0443323	0.0452986	0.0497226	0.0755548	0.041929
CAPN15	0.18966	0.190327	0.229832	0.23551	0.226503	0.226766	0.191795	0.246921	0.200466	0.208113	0.176958
CAPN2	0.471031	1.03598	0.277905	0.748644	0.923867	0.667187	0.635588	1.34005	0.408791	0.668193	0.549513
CAPN7	0.16588	0.141624	0.185646	0.148722	0.141243	0.0985264	0.20979	0.24457	0.165546	0.243591	0.142021
CAPN8	0.0240968	0.0457425	0.0296062	0.0465328	0.0335613	0.0582753	0.0208022	0.0545344	0.0207754	0.0627755	0.0140368
CAPNS1	3.40112	4.03685	2.50711	2.97642	5.63589	3.78673	2.91506	4.57015	2.96431	4.37342	3.49559
CAPRIN1	0.58784	0.517682	0.663706	0.535813	0.528113	0.727117	0.58576	0.613166	0.835622	0.606348	0.735999
CAPRIN2	0.0815996	0.0549992	0.131265	0.0567025	0.0478559	0.0503533	0.104836	0.0505978	0.110464	0.0690017	0.0689468
CAPS	0.0423098	0.0386692	0.0619939	0.0237129	0.0519519	0.0348334	0.0352034	0.0774883	0.0397933	0.0239398	0.0302988
CAPZA1	4.61911	4.75842	4.23166	4.81534	6.45553	5.46575	4.4452	4.89729	5.32071	4.33779	5.26835
CAPZA2	1.4224	1.44786	1.32819	1.32887	1.82083	1.44309	1.35409	1.49096	1.33999	1.82927	1.5234
CAPZB	7.24698	4.7845	7.09331	5.10241	6.95825	6.12454	5.59516	5.71675	7.01208	7.74147	6.00996
CARD11	0.0497352	0.0111595	0.118375	0.023362	0.0121065	0.0277398	0.0102449	0	0.0903902	0.0184749	0.0146392
CARD16	1.13847	3.1399	1.01653	1.58496	3.11864	2.06047	1.60349	2.42559	0.925183	1.30811	0.661867
CARD19	0.340963	0.370937	0.293427	0.430446	0.256122	0.29569	0.768507	0.390345	0.406108	0.18616	0.360416
CARD6	0.226391	0.177448	0.20117	0.134577	0.208049	0.142339	0.134602	0.195914	0.178135	0.211609	0.155273
CARD8	0.421336	0.624651	0.639996	0.428782	0.689719	0.472066	0.424754	0.569148	0.463079	0.498309	0.309567
CARD8-AS1	0.23417	0.293216	0.295562	0.185857	0.500184	0.27902	0.160982	0.355437	0.277895	0.254937	0.302331
CARHSP1	0.169016	0.228026	0.161016	0.107849	0.168522	0.11755	0.210036	0.217466	0.709554	0.129804	0.145499
CARM1	0.458686	0.354068	0.448178	0.41523	0.342869	0.503306	0.433015	0.533875	0.450299	0.603229	0.384195
CARMIL2	0.0234233	0.0146408	0.0260627	0.0244428	0.0272782	0.0150631	0.0124255	0.0731497	0.0352335	0.0169339	0.0262048
CARNMT1	0.100154	0.0911542	0.105006	0.0891154	0.131739	0.147592	0.0773275	0.128422	0.144262	0.0948333	0.0901279
CARS	0.310228	0.374839	0.320807	0.313527	0.393625	0.31185	0.351024	0.331756	0.274257	0.262704	0.329949
CARS2	0.140028	0.404524	0.110716	0.127792	0.205214	0.161356	0.106344	0.397896	0.214201	0.131525	0.196809
CASC3	0.320917	0.372163	0.342582	0.323376	0.359264	0.327176	0.404081	0.389487	0.294859	0.381636	0.27778
CASC4	0.471092	0.451136	0.503351	0.307975	0.363742	0.296271	0.29742	0.418014	0.32775	0.361483	0.284797
CASD1	0.115329	0.10371	0.178916	0.0541095	0.105296	0.0572199	0.0909122	0.0886944	0.123554	0.133443	0.0697771
CASK	0.0980859	0.103429	0.0923701	0.0749639	0.101029	0.115464	0.0767519	0.0887969	0.112695	0.117551	0.0802888
CASP1	1.31381	2.9557	1.58623	1.89665	3.42294	2.61917	1.48037	2.52069	1.16456	1.12521	0.658131
CASP10	0.208281	0.263095	0.242296	0.235492	0.373321	0.28378	0.155443	0.229794	0.182441	0.232633	0.0939277
CASP14	0.0179025	0.0251735	0.0215256	0.0245325	0.0164887	0.0134953	0.0271617	0.0242363	0.0129841	0.0248988	0.0131047
CASP2	0.130723	0.220662	0.258623	0.126807	0.238311	0.167295	0.128291	0.291465	0.369529	0.240581	0.0958267
CASP3	0.173531	0.140547	0.151189	0.183196	0.288477	0.164341	0.145793	0.176727	0.245571	0.16638	0.208977
CASP4	1.4953	2.5112	1.44991	2.0842	2.10524	2.64249	1.92583	2.15746	1.16294	1.41311	1.08554
CASP5	0.134928	0.147232	0.207261	0.279904	0.689653	0.416329	0.094557	0.110788	0.0949115	0.14893	0.0261055
CASP6	0.147624	0.0768115	0.150947	0.0855033	0.0679616	0.0959914	0.101074	0.108787	0.220985	0.146889	0.136193
CASP7	0.15681	0.174245	0.138369	0.164396	0.281352	0.27126	0.107517	0.185161	0.149083	0.100592	0.158209
CASP8	0.54728	0.702991	0.628044	0.46613	0.870435	0.740408	0.362693	0.920775	0.787906	0.37155	0.452779
CASP8AP2	0.240604	0.194031	0.395479	0.199265	0.320361	0.234986	0.13747	0.324047	0.596033	0.253194	0.211095
CASP9	0.162601	0.237656	0.182074	0.286133	0.154349	0.143322	0.210469	0.193737	0.12995	0.102524	0.152735
CASS4	0.0851224	0.104617	0.184644	0.100506	0.0474318	0.0672834	0.0414794	0.0717603	0.0549352	0.109644	0.0695531
CAST	3.19629	5.85574	2.55347	3.4374	4.43558	3.63125	5.32252	5.41481	2.59095	3.84641	3.40941
CASZ1	0.0478248	0.0574546	0.0623745	0.0413271	0.0846883	0.0510013	0.0599155	0.093031	0.0474492	0.0573162	0.0359484
CAT	0.833272	1.01675	0.974643	0.591967	1.09284	0.759982	0.615564	1.28324	0.84757	1.25654	0.77602
CAVIN1	0.103707	0.0316686	0.0437297	0.0581324	0.0263038	0.0493073	0.311736	0.0709751	0.0886742	0.142017	0.351372
CAVIN3	0.038892	0.0227832	0.00542951	0.0294077	0.0143947	0.0210285	0.0618486	0.0422708	0.0402852	0.0175912	0.105828
CBFA2T2	0.148884	0.154078	0.241384	0.149833	0.18404	0.16269	0.196268	0.198541	0.16931	0.167983	0.146361
CBFA2T3	0.0368597	0.381794	0.111606	0.0792657	0.894466	0.152901	0.151763	0.412666	0.0521497	0.186248	0.0620277
CBFB	0.433889	0.361624	0.511529	0.467027	0.519077	0.532039	0.450433	0.478105	0.801118	0.53582	0.430157
CBL	0.314654	0.569624	0.663599	0.324153	1.02308	0.325215	0.366223	0.621879	0.417334	0.30483	0.416814
CBLB	0.216389	0.107909	0.157538	0.172505	0.121447	0.100829	0.24112	0.108205	0.125072	0.260483	0.407704
CBLL1	0.14322	0.143525	0.187561	0.110755	0.174884	0.132415	0.13792	0.241908	0.196006	0.0899911	0.161533
CBR1	0.453628	0.205985	0.349083	0.385643	0.266855	0.487971	0.232154	0.372515	0.347497	0.421735	0.383213
CBR4	0.155556	0.0971545	0.161122	0.0907234	0.112572	0.1005	0.0609563	0.154602	0.137337	0.0955217	0.0915463
CBWD1	0.210115	0.241721	0.189816	0.244936	0.309069	0.350377	0.231097	0.250525	0.25842	0.135304	0.246807
CBWD2	0.108771	0.191072	0.12092	0.141867	0.239807	0.226958	0.145892	0.220053	0.121836	0.0785166	0.127596
CBWD5	0.0544782	0.0679734	0.0764484	0.0828209	0.0760115	0.125324	0.0677686	0.083089	0.0493363	0.0778112	0.0543266
CBX1	0.35095	0.328064	0.406253	0.290524	0.382156	0.348005	0.253561	0.331483	0.614879	0.423431	0.299814
CBX3	1.83521	2.05385	1.77347	1.76056	2.21007	2.25153	2.10835	2.33651	3.30927	1.78959	2.10977
CBX4	0.38228	0.562399	0.569025	0.387055	0.695745	0.388931	0.45662	0.569164	0.431936	0.490893	0.283359
CBX5	0.322369	0.208829	0.518435	0.21737	0.221196	0.346754	0.285949	0.237322	1.33934	0.337499	0.411098
CBX6	0.215232	0.347124	0.270449	0.225182	0.343317	0.28659	0.204594	0.437675	0.190006	0.480338	0.257565
CBX7	0.0965156	0.072596	0.161772	0.0699778	0.14841	0.0779838	0.0964557	0.127896	0.110006	0.0950358	0.0873608
CBY1	0.0758916	0.0409358	0.078415	0.0232394	0.0407362	0.0258604	0.0856948	0.0308662	0.0621708	0.070223	0.0778006
CC2D1A	0.0902064	0.0753543	0.0631932	0.0574799	0.0548107	0.0561068	0.0532385	0.046981	0.0991647	0.0852369	0.0599648
CC2D1B	0.28016	0.169963	0.253518	0.262924	0.220414	0.287701	0.27925	0.129643	0.193965	0.168007	0.293394
CCAR1	0.877887	0.76537	1.0392	0.681248	0.65314	0.943634	0.76278	1.01589	1.10026	0.96498	0.870912
CCAR2	0.142742	0.11283	0.156068	0.0930316	0.138527	0.16571	0.11359	0.102538	0.179478	0.149101	0.148598
CCDC106	0.131887	0.0277031	0.0917274	0.083149	0.00804944	0.0405659	0.0722808	0.0432394	0.0923263	0.106433	0.0500767
CCDC107	0.656791	0.307203	0.420535	0.559643	0.234245	0.466134	0.685738	0.374868	0.568115	0.473443	0.741842
CCDC112	0.378525	0.192027	0.439795	0.263063	0.206931	0.400884	0.298136	0.29719	0.378294	0.457516	0.255907
CCDC115	0.322535	0.232342	0.265056	0.199777	0.469989	0.41613	0.280485	0.265633	0.248526	0.405679	0.30496
CCDC117	0.134024	0.216637	0.204503	0.190101	0.216598	0.152258	0.258547	0.151178	0.229671	0.168486	0.134883
CCDC12	0.316562	0.317206	0.307225	0.25349	0.549641	0.349922	0.243389	0.375717	0.363574	0.258641	0.293482
CCDC122	0.0129734	0.0309719	0.0161091	0.0102172	0.0320784	0.0119912	0.0241944	0.0282133	0.0225222	0	0.00282327
CCDC124	0.281776	0.198805	0.212536	0.243638	0.215704	0.314913	0.312753	0.340092	0.331188	0.264077	0.297026
CCDC125	0.154365	0.0960056	0.189526	0.0900228	0.0982339	0.111479	0.0768177	0.169989	0.184274	0.101246	0.130573
CCDC126	0.053542	0.0704932	0.0646379	0.0538339	0.0754801	0.0796943	0.0447785	0.0741082	0.0679408	0.0349151	0.0550105
CCDC127	0.137854	0.0476723	0.131055	0.0723426	0.0650188	0.110791	0.119973	0.0812348	0.161436	0.151057	0.139299
CCDC130	0.199129	0.170464	0.240008	0.261802	0.187331	0.296137	0.268564	0.20068	0.204128	0.241109	0.208119
CCDC137	0.194805	0.113222	0.2004	0.136742	0.177245	0.205948	0.170891	0.143909	0.277273	0.14552	0.207692
CCDC14	0.208194	0.141964	0.309237	0.201953	0.146958	0.167825	0.161598	0.213486	0.502368	0.194368	0.143731
CCDC146	0.0533902	0.055094	0.137159	0.0649197	0.05116	0.0544536	0.0212478	0.0893522	0.0653047	0.0646325	0.0379184
CCDC149	0.0637348	0.109852	0.0576656	0.0855456	0.0457422	0.0359942	0.0574586	0.182244	0.0327518	0.185754	0.0349483
CCDC15	0.0397766	0.0310306	0.0426162	0.031045	0.0403414	0.0282708	0.040466	0.0216985	0.0765937	0.0330436	0.0143192
CCDC157	0.00804612	0.010999	0.0130435	0.0119656	0.0297993	0.0113025	0.00575591	0.0146598	0.0139874	0.0113783	0.00659985
CCDC159	0.221472	0.350978	0.201153	0.293883	0.232797	0.255956	0.233333	0.3658	0.17702	0.23904	0.187707
CCDC167	0.102135	0.0409669	0.0735481	0.0854253	0.0506917	0.107377	0.0887458	0.0640338	0.177739	0.0921066	0.158118
CCDC170	0.203392	0.145836	0.359349	0.109524	0.147175	0.170145	0.0521937	0.161142	0.173771	0.441734	0.112274
CCDC174	0.24934	0.23671	0.265779	0.236186	0.281799	0.247029	0.352635	0.295298	0.267891	0.246495	0.264917
CCDC18	0.0935334	0.114766	0.143516	0.0806937	0.122928	0.0840513	0.0934933	0.145563	0.50918	0.141591	0.138794
CCDC186	0.371462	0.493137	0.444211	0.358596	0.467291	0.490825	0.389105	0.480342	0.295273	0.608696	0.396488
CCDC189	0.0483642	0.0320863	0.0763948	0.0225575	0.0340372	0.048439	0.0291597	0.0296711	0.094699	0.0134099	0.0349209
CCDC191	0.0636148	0.0467008	0.0731955	0.0250771	0.0487344	0.0567268	0.0673046	0.0383296	0.0436762	0.0895734	0.0517482
CCDC22	0.0970842	0.081733	0.0854856	0.0675513	0.115249	0.0904584	0.0865987	0.0606543	0.104079	0.112277	0.102454
CCDC24	0.030498	0.0145323	0.028833	0.0258541	0.00912229	0.0150526	0.0158237	0.0124084	0.026096	0.0338099	0.00314891
CCDC25	0.375388	0.263494	0.345183	0.262628	0.320845	0.372505	0.302886	0.375189	0.507989	0.314526	0.409974
CCDC28A	0.440285	0.414393	0.417617	0.299699	0.39618	0.277216	0.490421	0.553916	0.420944	0.498809	0.408589
CCDC28B	0.014061	0.017897	0.0221756	0.0168782	0.0109756	0.0338946	0.00839905	0.0396516	0.0578348	0.0346387	0.038924
CCDC30	0.0269822	0.0303384	0.0508581	0.0346456	0.0314203	0.0304999	0.0296255	0.0760077	0.0533909	0.0737364	0.0290712
CCDC32	0.367696	0.216318	0.21766	0.323115	0.210135	0.352979	0.268538	0.235431	0.264578	0.315127	0.317623
CCDC34	0.0733128	0.0242952	0.0921499	0.0304148	0.0637522	0.0355026	0.082245	0.0654827	0.573451	0.0836595	0.0657652
CCDC43	0.382271	0.270859	0.310973	0.29152	0.323286	0.378527	0.538551	0.318873	0.416112	0.295458	0.387423
CCDC47	0.705736	0.461274	0.787863	0.596792	0.40566	0.578068	0.67873	0.360908	0.759935	0.694491	0.757201
CCDC50	0.53486	0.308555	0.864938	0.331448	0.312374	0.464246	0.319167	0.424531	0.666454	0.547918	0.30994
CCDC57	0.191938	0.148805	0.24654	0.125351	0.198043	0.15998	0.226051	0.220024	0.244131	0.155209	0.0675438
CCDC58	0.0984116	0.0443518	0.0868709	0.0691952	0.0752103	0.103457	0.087927	0.052966	0.14426	0.077367	0.12634
CCDC59	0.578473	0.81893	0.637472	0.646168	0.781548	0.536349	1.15342	0.778388	0.668222	0.521925	0.62255
CCDC6	0.354861	0.349586	0.414897	0.256064	0.293917	0.351238	0.29843	0.433817	0.364829	0.300493	0.360718
CCDC66	0.200113	0.102931	0.255916	0.129998	0.188792	0.20655	0.206394	0.140244	0.222411	0.265494	0.195646
CCDC69	0.219684	1.02003	0.232193	0.317126	0.847135	0.362938	0.192156	0.949301	0.227465	0.326033	0.118151
CCDC7	0.0361263	0.0417048	0.0597429	0.0318636	0.0458629	0.0331039	0.0363445	0.0839071	0.0265648	0.0800813	0.0523218
CCDC71L	0.157177	0.210842	0.146393	0.308789	0.194793	0.199503	0.269037	0.153149	0.15271	0.123066	0.315589
CCDC74A	0.0241966	0.0446866	0.0371844	0.0262151	0.052532	0.0235884	0.0315535	0.0135287	0.0395087	0.0221222	0.0293889
CCDC77	0.0524591	0.0654047	0.0455356	0.0507597	0.0459799	0.0511412	0.0452941	0.0653318	0.140523	0.0659131	0.0521298
CCDC82	0.313492	0.260614	0.322111	0.295824	0.323161	0.312932	0.306988	0.280396	0.40459	0.376983	0.41285
CCDC84	0.142048	0.0911603	0.175491	0.130628	0.159673	0.134655	0.113735	0.210066	0.199556	0.103991	0.0904821
CCDC85B	0.107616	0.0533301	0.146337	0.0472738	0.107334	0.10285	0.103707	0.0634675	0.118334	0.0685263	0.0429683
CCDC85C	0.00987019	0.00759625	0.0147384	0.00784341	0.0071553	0.00558195	0.00935692	0.0263478	0.0475242	0.00582721	0.0040664
CCDC86	0.147631	0.0923978	0.182126	0.135508	0.144917	0.191266	0.133783	0.151128	0.211175	0.127162	0.242898
CCDC88A	3.47994	2.51129	3.81966	3.27367	1.94893	3.39137	2.99429	2.84084	4.41114	3.64477	6.44353
CCDC88B	0.104362	0.208871	0.232868	0.111028	0.257678	0.153878	0.0862837	0.29401	0.121024	0.0995924	0.0519479
CCDC88C	0.105605	0.361836	0.0948669	0.1503	0.8714	0.16754	0.11354	0.434968	0.104841	0.166063	0.109705
CCDC9	0.111673	0.226379	0.0877564	0.158621	0.181578	0.127447	0.166809	0.132492	0.149945	0.154588	0.120087
CCDC90B	0.472408	0.324695	0.454172	0.432965	0.485597	0.51764	0.395716	0.529694	0.48768	0.42911	0.706364
CCDC91	0.425297	0.27666	0.439624	0.340474	0.44798	0.36282	0.332067	0.466042	0.394761	0.417707	0.290812
CCDC92	0.323172	0.179574	0.289907	0.230139	0.1325	0.223148	0.277508	0.207647	0.207146	0.251193	0.277843
CCDC93	0.315413	0.291844	0.253075	0.378943	0.321621	0.251848	0.685146	0.331021	0.272314	0.293291	0.383107
CCDC97	0.108939	0.106951	0.123624	0.110176	0.0927916	0.127986	0.0773637	0.0944967	0.101384	0.112907	0.0895052
CCL18	8.62227	0.0553489	0.239361	1.20794	0.0482201	0.338914	2.34583	4.20967	1.50355	6.81566	2.32627
CCL2	7.24836	8.22139	3.70958	24.2489	2.25497	16.1728	9.47164	3.59599	4.24661	9.73963	10.2933
CCL20	0.657659	4.20637	1.14768	11.3773	1.18388	0.780324	3.29507	0.681523	0.750928	1.055	0.962986
CCL28	0.0453652	0.0245505	0.0356571	0.0382039	0.0249178	0.020535	0.14742	0.0424539	0.0686542	0.035946	0.0499639
CCL3	7.73634	21.3147	19.8181	27.8384	9.73492	6.41165	11.2536	4.51723	7.57782	12.504	6.14851
CCL3L1	3.90664	13.1765	17.3169	14.5053	4.70131	5.36116	5.38492	2.12144	5.26745	5.27226	1.66266
CCL4	6.67722	18.6288	20.9872	26.6337	13.3664	6.29464	7.8029	3.74508	8.93112	12.6871	3.91482
CCL4L2	5.7067	11.1261	21.2367	16.4983	5.21347	6.86718	4.93297	1.52708	7.83581	6.65722	1.45946
CCL5	1.09437	0.380114	0.832625	1.05802	0.173375	0.979063	1.1316	0.414285	1.33306	0.999221	0.706736
CCL7	2.67005	1.79202	0.181866	9.96765	0.643682	3.9911	3.86531	0.736089	0.286536	0.310197	4.85294
CCL8	6.38088	4.80974	1.99445	16.1366	2.43276	12.2818	3.18887	2.51262	1.18726	4.3353	4.33264
CCM2	0.112847	0.0848162	0.145157	0.0847024	0.22596	0.128143	0.137513	0.0983186	0.141243	0.0547451	0.0944394
CCNB1	0.0373805	0.0115232	0.033693	0.0202369	0.0228503	0.0241881	0.0410603	0.0280662	1.10989	0.0326303	0.0557876
CCNB1IP1	0.0743549	0.0694262	0.128896	0.0515136	0.0755461	0.082811	0.0852573	0.160719	0.151407	0.075554	0.0678596
CCNB2	0.0301611	0.00998137	0.0384028	0.0339216	0.00272308	0.0187507	0.0297504	0.02316	0.912943	0.00884084	0.0410012
CCNC	0.172592	0.154487	0.183384	0.140914	0.0878059	0.161664	0.135543	0.252176	0.190108	0.137428	0.135484
CCND1	0.51098	0.102725	1.13429	0.21302	0.0806403	0.323983	0.344039	0.246938	0.561417	0.330238	0.610843
CCND2	0.224648	0.29022	0.635234	0.310085	0.132483	0.637105	0.244101	0.293924	0.314732	0.282205	0.358141
CCND3	0.248882	0.890756	0.364365	0.360541	1.61978	0.481423	0.28188	1.15639	0.766134	0.431326	0.378686
CCNDBP1	0.411343	0.615158	0.420243	0.319486	0.722033	0.364135	0.411539	0.663348	0.402409	0.378644	0.418217
CCNE2	0.0147359	0.0115967	0.018076	0.0173468	0.00727504	0.0231396	0.0152901	0.0105643	0.531529	0.00889564	0.01514
CCNG1	0.238846	0.215595	0.303914	0.155029	0.274815	0.222394	0.311785	0.295432	0.280476	0.207638	0.247888
CCNG2	0.321569	0.262158	0.499842	0.275649	0.663568	0.283472	0.772641	0.370988	0.421757	0.262012	0.350977
CCNH	0.347386	0.698153	0.523839	0.56047	0.471351	0.449093	0.409818	0.435087	0.467933	0.404958	0.433953
CCNI	4.12242	6.50025	5.0028	4.18305	6.83639	4.47513	5.11088	6.56295	4.86615	5.28856	3.97285
CCNJ	0.108681	0.0952119	0.101896	0.0729878	0.139447	0.100497	0.0338248	0.0926507	0.0846542	0.0967467	0.102289
CCNJL	0.00249942	0.00438928	0.00685373	0.00285883	0	0.00689238	0.00215102	0	0.00502051	0	0
CCNK	0.48084	0.69842	0.589179	0.667919	0.758469	0.666144	0.793282	0.593106	0.528013	0.601941	0.537557
CCNL1	1.20194	2.90761	2.33315	2.14652	1.90685	1.48436	2.0602	1.77658	1.28752	1.54347	1.1244
CCNL2	0.532474	0.512248	0.72552	0.464502	0.697986	0.593658	0.756707	0.815836	0.479896	0.635313	0.414712
CCNQ	0.122152	0.0920428	0.123571	0.113374	0.0929922	0.0970656	0.104366	0.122859	0.143682	0.141148	0.162053
CCNT1	0.244848	0.4626	0.400992	0.402714	0.245004	0.332789	0.432503	0.370147	0.239831	0.271188	0.302225
CCNT2	0.240772	0.202236	0.379016	0.237148	0.276918	0.288597	0.297953	0.306212	0.263039	0.250358	0.260121
CCNY	0.462813	1.55229	0.60038	0.564999	0.844961	0.548827	0.453078	1.33826	0.473233	0.679487	0.519489
CCNYL1	0.405944	0.277337	0.296847	0.379722	0.209569	0.460994	0.38725	0.249094	0.27443	0.35082	0.407158
CCP110	0.161108	0.131421	0.242851	0.146527	0.195967	0.181734	0.110913	0.169726	0.415781	0.174023	0.123726
CCPG1	0.910042	0.996836	0.667551	0.631774	0.811493	0.495136	0.618405	0.883918	0.500895	0.584739	0.705022
CCR1	3.33993	3.62683	2.22374	3.58114	1.7794	3.50463	3.63098	2.66282	2.00155	3.88456	3.658
CCR3	0.00595192	0.00441491	0.00300954	0.013581	0.00610874	0.00522068	0.00128001	0.00630434	0.00398843	0	0.00439306
CCR5	0.352921	0.346085	0.43711	0.678378	0.162746	0.612556	0.641203	0.243309	0.350502	0.362777	0.665222
CCR6	0.0649878	0.0481826	0.59755	0.0319173	0.0857445	0.152801	0.0689567	0.0730497	0.334473	0.0573399	0.0256054
CCR7	0.107556	0.0795053	0.274195	0.19237	0.136702	0.218973	0.380922	0.100483	0.122129	0.0836223	0.236182
CCRL2	0.942322	2.46364	0.968298	3.71501	1.06953	0.910645	1.78778	0.450795	0.454399	1.16728	1.02056
CCS	0.115666	0.0902072	0.114445	0.0930812	0.098287	0.120041	0.0594721	0.110254	0.0797741	0.103983	0.0681768
CCSAP	0.271566	0.191866	0.349806	0.19502	0.361531	0.222431	0.292123	0.291174	0.362926	0.274879	0.169629
CCSER2	0.313348	0.281875	0.398624	0.292691	0.391275	0.410844	0.406959	0.284351	0.27476	0.314641	0.339996
CCT2	1.03779	0.7725	1.21805	0.895486	0.901516	1.20815	0.916199	1.1116	1.74305	0.890369	1.53314
CCT3	0.825701	0.514908	0.922391	0.614881	0.612804	0.904041	0.657502	0.696539	1.27458	0.681565	1.0147
CCT4	1.24173	0.931657	1.29324	0.988612	1.27771	1.40389	1.44136	1.15079	1.8825	1.119	1.4699
CCT5	0.975491	0.909772	0.773589	1.16891	1.1093	1.13846	0.919672	1.03581	1.49928	0.80303	1.51169
CCT6A	0.886593	0.741521	1.01713	0.68411	0.864205	1.03243	0.594368	0.989138	1.44843	0.832286	1.19845
CCT7	0.361518	0.273927	0.343352	0.295232	0.376967	0.482457	0.302133	0.372094	0.524185	0.299494	0.560676
CCT8	0.82066	0.892429	0.886406	0.844939	0.875993	1.02541	0.993761	1.08025	1.30334	0.833706	1.10187
CCZ1	0.320281	0.283323	0.368164	0.278521	0.376392	0.316682	0.274101	0.367156	0.37356	0.259939	0.263401
CCZ1B	0.124534	0.126093	0.125953	0.113073	0.220643	0.15951	0.100272	0.122745	0.171551	0.0993181	0.104184
CD101	0.042133	0.201123	0.106764	0.0351383	0.388432	0.0732899	0.0220877	0.173782	0.103107	0.0502978	0.0283872
CD109	0.424005	0.0934047	0.191597	0.356645	0.0223997	0.166797	1.6243	0.105437	0.414077	0.108765	1.14339
CD14	7.02563	8.65145	8.19466	7.92412	1.86761	5.83733	2.97236	6.70265	4.68565	16.4653	2.46456
CD151	1.19295	0.677569	0.623308	0.835437	0.591282	0.828205	0.899481	0.82024	1.13918	1.00116	1.23837
CD163	4.78167	1.49235	1.93325	5.82055	0.479353	2.89381	2.32319	1.70744	1.70189	9.3178	2.93023
CD164	2.86233	2.07888	2.54412	2.56932	1.75006	2.32976	3.67386	2.10892	2.91657	2.48742	4.42846
CD180	0.771442	0.286674	0.592749	0.384446	0.543704	0.493341	0.731933	0.500598	1.03949	0.884822	0.530561
CD1C	0.0720167	0.25728	0.592464	0.125653	0.0701877	0.495032	0.0411836	0.223509	1.06559	0.326691	0.255518
CD1D	0.0557362	0.255647	0.144411	0.10047	0.108451	0.206014	0.0114822	0.279892	0.124931	0.0794996	0.0368429
CD2	0.130779	0.106834	0.163282	0.138417	0.164397	0.210006	0.189356	0.212633	0.326998	0.246154	0.127272
CD226	0.221566	0.0605994	0.228807	0.171601	0.117013	0.314864	0.134157	0.103389	0.188757	0.104241	0.196248
CD24	0.529955	0.754317	0.71224	0.341841	0.756608	0.484191	0.455583	0.731842	0.709263	0.730129	0.46897
CD244	0.0402066	0.210059	0.0399754	0.0327531	0.270308	0.0555033	0.0271143	0.239585	0.048748	0.0450161	0.0231271
CD247	0.02873	0.0172007	0.0166004	0.0138666	0.0162652	0.0282157	0.0422536	0.0169858	0.0456514	0	0.0282581
CD274	0.291097	0.165554	0.188084	0.419517	0.122546	0.64465	0.278031	0.142382	0.13723	0.171491	0.286405
CD276	0.93314	0.057196	0.952023	0.376878	0.0508724	0.454301	0.795481	0.199417	0.776124	0.492468	1.73423
CD28	0.257151	0.0125523	0.0431427	0.0371348	0.0232536	0.0256607	0.0837777	0.0250202	0.183363	0.160839	0.0952829
CD2AP	0.730197	0.504435	0.856742	0.743521	0.4428	0.835822	0.6509	0.462986	0.551272	0.703686	0.480914
CD2BP2	0.19169	0.160383	0.207228	0.173222	0.25011	0.244261	0.194464	0.244732	0.259504	0.244801	0.205171
CD300A	1.08974	0.932813	1.27671	1.24828	1.48121	1.0473	1.94711	0.778949	1.00684	0.86494	0.900284
CD300C	0.242705	0.423931	0.263519	0.452809	0.66874	0.443624	0.235492	0.318604	0.226992	0.282886	0.376074
CD300E	0.346166	5.83805	0.301418	5.097	3.57308	2.27074	1.66836	2.56758	0.171492	0.635401	0.439524
CD300LB	0.0839707	0.477371	0.141955	0.289453	0.0939843	0.224945	0.170204	0.291663	0.106364	0.218949	0.389483
CD300LF	0.485767	0.677856	0.422381	0.456281	1.16689	0.407248	0.241073	0.623428	0.312361	0.279643	0.166898
CD302	0.732711	2.2342	1.48338	0.60335	1.36282	0.814012	0.3311	2.12591	0.741804	1.84781	0.473742
CD320	0.0167526	0.0220329	0.0189609	0.027602	0.00665483	0.0234683	0.0282866	0.0249734	0.0687496	0.0338464	0.018204
CD33	0.601802	0.840576	0.611059	0.468039	0.528479	0.542472	0.344116	0.977738	0.547069	0.912015	0.386626
CD36	1.22381	3.63123	0.252461	1.93516	0.963467	1.25569	1.55763	3.65531	0.952241	3.24777	12.3698
CD37	3.18995	3.98281	3.02608	2.56463	5.04045	2.64123	2.77647	4.0041	1.75054	2.86258	1.86877
CD38	0.550261	0.194291	0.303165	0.508071	0.160544	0.837828	0.233645	0.183202	0.246951	0.387923	0.0532537
CD3D	0.058763	0.0480226	0.0738748	0.0449655	0.079477	0.0659226	0.0834587	0.0930285	0.117432	0.0931878	0.0509419
CD3E	0.163684	0.158097	0.140332	0.152598	0.207163	0.222519	0.252892	0.262609	0.321097	0.175444	0.168484
CD3EAP	0.118615	0.0433598	0.212847	0.0435087	0.0705668	0.103384	0.0794759	0.0488525	0.196441	0.128971	0.0894878
CD3G	0.069088	0.0648076	0.0733079	0.069225	0.0728208	0.070272	0.0714525	0.154175	0.200179	0.0750974	0.0663731
CD4	7.22711	4.29757	7.59371	3.79743	4.33789	5.2597	3.24771	4.87468	5.26911	7.85186	4.15785
CD40	0.799717	0.336465	0.888872	0.68606	0.387636	1.40052	0.609517	0.299067	0.506905	0.537587	0.444449
CD44	2.98185	5.46945	1.89286	6.46114	3.73308	4.32638	5.64285	4.85904	2.28974	3.14235	4.46462
CD46	0.757914	0.993087	0.743086	0.588383	0.947439	0.690223	0.547723	0.874743	0.549788	0.745046	0.958593
CD47	2.17085	1.24357	1.49597	2.17871	2.58185	2.66232	1.26216	1.4548	1.77326	2.16796	1.74869
CD48	1.64355	4.14889	1.64569	1.93337	5.73607	2.82703	2.31736	4.10416	1.53047	1.42426	1.84233
CD5	0.0245923	0.0266892	0.0332854	0.0166374	0.025433	0.0280684	0.0467538	0.040046	0.0531332	0.0385413	0.0212049
CD52	2.94775	5.92751	0.758366	3.39562	11.2052	3.09095	3.77562	6.81563	2.70282	2.03295	10.2601
CD53	4.1255	4.52388	3.96002	4.73653	4.57582	4.96777	4.563	4.22963	3.23643	3.61648	4.39959
CD55	0.430665	5.48617	0.410946	1.77737	4.51376	0.818319	1.00459	1.84472	0.396136	1.66487	0.586448
CD58	0.492942	0.388817	0.489276	0.521405	0.40067	0.564989	0.532537	0.330273	0.538698	0.294068	0.519797
CD59	1.91485	0.224578	0.811657	0.572821	0.134442	0.483992	1.03111	0.471494	1.3565	1.78286	1.21287
CD63	16.5356	4.57922	7.45498	10.5506	2.79031	9.04735	14.3023	5.96101	10.3435	12.8782	21.7004
CD68	12.2637	3.64214	5.18937	8.57761	3.57518	5.16994	12.2356	4.70739	5.49594	10.4738	11.2409
CD69	0.903758	1.33577	2.1094	1.63637	1.22534	1.98424	1.50198	0.84424	1.2751	0.63581	0.54299
CD7	0.0605313	0.0291328	0.0787155	0.0460296	0.0569161	0.0700254	0.0576251	0.108578	0.147112	0.0692053	0.0259805
CD74	226.989	89.4195	298.031	131.16	74.4374	196.619	130.747	108.75	157.611	194.988	104.659
CD81	11.0297	1.28639	8.02319	4.79899	1.42115	5.75763	4.84178	2.53315	6.81604	4.75819	6.67447
CD82	1.88459	0.625762	0.711567	1.77312	0.3654	1.10937	1.74903	0.815582	1.02946	0.616314	1.94697
CD83	3.0385	5.81094	7.74408	7.96416	5.39165	3.53491	5.85951	1.57172	3.25441	4.75386	3.23543
CD84	3.97752	0.91928	3.0771	2.02907	0.722193	2.22259	1.79422	1.46774	2.40465	3.46306	4.37231
CD86	3.87818	3.33939	3.93811	4.3043	3.37499	4.72417	3.77578	2.97614	2.5727	3.01563	2.5589
CD8A	0.0442738	0.0404443	0.0391891	0.0393256	0.060951	0.0197377	0.0831924	0.0386367	0.114238	0.0153602	0.0323517
CD8B	0.0153886	0.00981859	0.0099984	0.00929088	0.0215729	0.0136751	0.0301015	0.00568105	0.0324003	0.0138446	0.0275207
CD9	2.78292	0.27844	1.74949	1.28951	0.201537	1.29924	2.29398	0.637691	1.82826	0.606383	5.66774
CD93	0.580568	1.91785	1.88308	1.3635	0.550127	1.02046	0.526076	1.50793	0.803096	1.31114	0.104694
CD96	0.0435583	0.0493082	0.0359442	0.0681429	0.0760219	0.075786	0.060807	0.0530282	0.0893022	0.0248048	0.0811095
CD99	3.77571	2.40763	1.53593	2.62089	0.561369	2.03569	3.47748	2.60064	2.99008	5.01399	4.4368
CD99L2	0.221791	0.128763	0.214014	0.167327	0.145119	0.122347	0.129942	0.153587	0.205759	0.311025	0.249693
CDA	0.0419203	0.93449	0.0299274	0.195238	0.462353	0.16518	0.149934	0.920725	0.0186677	0.0957624	0.0841006
CDADC1	0.0681696	0.0934359	0.0955731	0.0932001	0.0946039	0.104672	0.13513	0.0897649	0.0838687	0.0808917	0.0231191
CDC123	0.425369	0.273202	0.526883	0.340886	0.343332	0.453838	0.318209	0.381889	0.688034	0.405995	0.477582
CDC14A	0.0414012	0.0712152	0.12498	0.0483468	0.151432	0.0656252	0.0576029	0.118045	0.0907001	0.118117	0.0301883
CDC16	0.533988	0.365932	0.539314	0.331099	0.41445	0.386078	0.420184	0.430909	0.587789	0.442841	0.493074
CDC23	0.188858	0.1152	0.186145	0.134604	0.119336	0.154313	0.156622	0.122182	0.290439	0.187987	0.19482
CDC25B	0.0773394	0.0510259	0.102617	0.0978301	0.0785941	0.0701046	0.0519964	0.0821746	0.415593	0.188604	0.0567483
CDC26	0.154454	0.13929	0.128902	0.152915	0.197024	0.169925	0.181278	0.176522	0.180461	0.127395	0.178793
CDC27	0.397906	0.293277	0.507858	0.345505	0.32971	0.375329	0.38977	0.391978	0.554274	0.341183	0.378424
CDC34	0.172208	0.143735	0.187464	0.172116	0.136294	0.190812	0.194509	0.110076	0.166884	0.168644	0.126724
CDC37	1.21458	1.34826	1.24345	1.55295	1.06876	1.50929	1.37578	1.42162	1.40968	1.1108	1.42032
CDC37L1	0.115353	0.0606414	0.108245	0.0671182	0.114155	0.0637948	0.10319	0.0731222	0.0748889	0.103488	0.116961
CDC40	0.345954	0.584451	0.418359	0.312455	0.779097	0.435285	0.359495	0.717816	0.362352	0.376149	0.353388
CDC42	0.030066	0.0475617	0.0295129	0.0496286	0.0423389	0.0469825	0.0671984	0.0189077	0.0262416	0.0290811	0.0342807
CDC42BPA	0.059121	0.0514076	0.0501658	0.056467	0.0479536	0.0520389	0.0474705	0.0412006	0.0627646	0.112751	0.0755877
CDC42BPB	0.21291	0.0859007	0.232453	0.119596	0.106906	0.176024	0.148641	0.206296	0.206856	0.218992	0.167825
CDC42BPG	0.0106345	0.00869178	0.00840756	0.00927023	0.00518526	0.0114663	0.0136795	0.0276969	0.0192007	0.0134805	0.00520283
CDC42EP1	0.205165	0.196284	0.15424	0.201439	0.0517364	0.215255	0.327613	0.315686	0.136308	0.215158	0.246916
CDC42EP3	0.202739	2.09739	0.241593	0.402832	1.95389	0.344269	1.07955	1.54829	0.253938	0.26483	0.316821
CDC42EP4	0.0907005	0.1758	0.0649103	0.172859	0.467538	0.0985467	0.257512	0.271024	0.145224	0.187654	0.0761996
CDC42SE1	1.90585	3.08618	2.76264	2.22306	3.70684	2.36778	1.69647	2.84725	2.08646	2.17614	1.79088
CDC42SE2	0.480381	0.658398	0.620476	0.508415	0.72943	0.570533	0.592283	0.742683	0.626626	0.58083	0.414718
CDC5L	0.619255	0.604477	0.744887	0.548241	0.731843	0.738981	0.699305	0.630908	0.743316	0.678108	0.690528
CDC7	0.0297372	0.0229893	0.0432553	0.0164962	0.0148459	0.0437027	0.0257548	0.0274502	0.162693	0.0789805	0.012087
CDC73	0.519166	0.569572	0.53545	0.611114	0.641208	0.731724	0.686393	0.540706	0.500014	0.513061	0.482017
CDCA4	0.0888027	0.112545	0.0929617	0.13671	0.0965949	0.10901	0.146462	0.163794	0.381366	0.0796888	0.165288
CDCA7	0.00452578	0.00757938	0.0132586	0.0115527	0.0114489	0.0262431	0.0231325	0.0171395	0.273765	0.00263823	0.0197986
CDCA8	0.0244147	0.0217141	0.0113371	0.0145759	0.00585832	0.0186061	0.0315341	0.0208099	0.578739	0.0215508	0.0212524
CDCP1	0.400939	0.155879	0.398521	0.491726	0.051091	0.33354	0.845735	0.157595	0.331098	0.23855	0.315787
CDH1	0.314328	0.112971	0.158829	0.175508	0.165484	0.108078	0.312296	0.13409	0.221182	0.251411	0.315618
CDH23	0.0714943	0.126401	0.0371864	0.0412435	0.612244	0.103573	0.0535265	0.1444	0.0554031	0.0649384	0.245994
CDH3	0.0199572	0.0103176	0.0149735	0.00284478	0.0205198	0.00989889	0.0345771	0.0304312	0.014235	0.0155656	0.00822883
CDIP1	0.118338	0.14994	0.206695	0.124055	0.295938	0.121081	0.157205	0.120506	0.188656	0.166528	0.124027
CDIPT	0.673878	0.641601	0.64144	0.475466	0.670566	0.48998	0.495745	0.737449	0.580081	0.744758	0.67953
CDK1	0.0516131	0.0563639	0.0619057	0.0799939	0.0281561	0.0247632	0.0668417	0.0575576	2.01371	0.0516017	0.0473693
CDK10	0.099718	0.0889818	0.097274	0.0668362	0.0949319	0.0940543	0.0642356	0.111731	0.135398	0.093052	0.0357714
CDK11A	0.152505	0.201058	0.183683	0.141062	0.183279	0.135264	0.145717	0.22191	0.177258	0.0825583	0.110168
CDK11B	0.27559	0.333538	0.278767	0.282994	0.319435	0.374363	0.257866	0.236005	0.416121	0.265842	0.282992
CDK12	0.422336	0.520202	0.603543	0.422191	0.519964	0.452755	0.336686	0.483755	0.508598	0.390481	0.357883
CDK13	0.433867	0.4356	0.507629	0.390329	0.557333	0.421878	0.372354	0.475098	0.44568	0.437424	0.355229
CDK14	0.083057	0.0917057	0.0761667	0.123365	0.10948	0.10655	0.161399	0.103697	0.148875	0.0396581	0.289894
CDK16	0.21501	0.196594	0.207166	0.23299	0.17624	0.2052	0.275349	0.21985	0.289146	0.139005	0.235421
CDK17	0.134093	0.110907	0.138687	0.114803	0.187293	0.152349	0.0972114	0.104031	0.130588	0.136257	0.127514
CDK18	0.172028	0.0303787	0.127732	0.0652709	0.0344946	0.129408	0.132339	0.0612435	0.105953	0.0359349	0.167343
CDK19	0.364614	0.423287	0.444692	0.319375	0.395657	0.319185	0.365569	0.421669	0.495006	0.360871	0.282996
CDK2	0.175049	0.141672	0.218325	0.176492	0.120825	0.170329	0.168852	0.116711	0.638024	0.163957	0.1273
CDK2AP2	0.977854	0.722813	0.93296	0.708771	1.1929	1.01496	0.819563	0.971584	1.68326	1.06719	1.04734
CDK4	0.519681	0.12126	0.315552	0.238844	0.203641	0.279581	0.373078	0.289752	0.939016	0.346619	0.616539
CDK5	0.180148	0.130713	0.126185	0.110474	0.156216	0.220479	0.138435	0.169023	0.206165	0.196363	0.235897
CDK5RAP1	0.150643	0.114066	0.165613	0.105963	0.126337	0.127513	0.143067	0.135789	0.129127	0.12208	0.0917955
CDK5RAP2	0.233044	0.186567	0.317637	0.219454	0.223596	0.220126	0.172837	0.229107	0.579869	0.258889	0.217243
CDK5RAP3	0.411661	0.380959	0.427289	0.384928	0.43306	0.411878	0.381681	0.54447	0.383576	0.424689	0.351081
CDK6	0.274202	0.13152	0.337418	0.207319	0.299747	0.24545	0.152167	0.194261	0.367654	0.311353	0.282149
CDK7	0.173348	0.150494	0.155758	0.160355	0.157444	0.189944	0.189711	0.159117	0.153466	0.0954746	0.192352
CDK8	0.0814874	0.107948	0.10315	0.0810257	0.129184	0.0886963	0.0728807	0.124963	0.113628	0.115558	0.0780703
CDK9	0.210927	0.172635	0.241722	0.198853	0.200627	0.22746	0.253723	0.279575	0.193353	0.229996	0.223579
CDKAL1	0.131778	0.0748049	0.137735	0.108473	0.149862	0.0981683	0.0828014	0.113375	0.165455	0.153996	0.17852
CDKL5	0.038547	0.0526214	0.075823	0.036071	0.0646103	0.0333132	0.0443955	0.0404282	0.0296551	0.0399245	0.10518
CDKN1A	3.2822	8.84499	3.89021	7.93984	4.8642	5.15566	4.5242	2.25023	2.13013	3.49657	2.39605
CDKN1B	0.288395	0.53851	0.441468	0.265027	0.701228	0.374663	0.270769	0.412099	0.266838	0.264448	0.2254
CDKN1C	0.20262	0.0892088	0.346025	0.197714	6.0588	0.32211	0.287885	0.162406	0.112905	0.174687	0.0775357
CDKN2A	0.156974	0.0654263	0.125521	0.128798	0.0728303	0.098782	0.106531	0.0637563	0.275698	0.0282277	0.160157
CDKN2AIP	0.142824	0.0660783	0.198513	0.0812671	0.121696	0.108487	0.193529	0.121297	0.243348	0.140799	0.219569
CDKN2AIPNL	0.085436	0.0798492	0.0861935	0.0647478	0.0793937	0.10121	0.0598328	0.0945215	0.166914	0.100028	0.0792
CDKN2B	0.0385174	0.0748921	0.0299375	0.0529474	0.060107	0.0201549	0.0856267	0.0633801	0.0123253	0.0413716	0.12512
CDKN2C	0.0743104	0.0513328	0.15643	0.0205551	0.0156823	0.0171936	0.0710884	0.0674164	1.07396	0.0445765	0.0230809
CDKN2D	0.0654673	0.66155	0.0722903	0.213361	0.81932	0.166507	0.185965	0.524033	0.275128	0.143461	0.0968721
CDR2	0.186781	0.0831693	0.182429	0.0799176	0.0824694	0.0991606	0.202177	0.106529	0.237708	0.115206	0.132588
CDR2L	0.0412434	0.00811694	0.0890799	0.0107687	0.0115115	0.00914014	0.0253351	0.00618044	0.0583324	0.0738544	0.0367833
CDS1	0.110581	0.0603435	0.0874141	0.117274	0.0183153	0.138983	0.12912	0.0715799	0.0779664	0.102367	0.126675
CDS2	0.516691	0.284722	0.322519	0.255793	0.294105	0.316858	0.46951	0.275142	0.294401	0.267463	0.403941
CDV3	1.35655	1.34463	1.35691	1.31155	1.56011	1.30453	1.67703	1.40167	1.1234	1.46964	1.47061
CDYL	0.147334	0.192396	0.186011	0.13092	0.192723	0.129272	0.149457	0.24936	0.129747	0.139726	0.196141
CDYL2	0.0528524	0.0525071	0.0567159	0.0681457	0.201843	0.0444767	0.0601276	0.0494608	0.0479005	0.0394378	0.0630945
CEACAM1	0.0431844	0.0316178	0.0571375	0.038165	0.0484844	0.0339624	0.0233731	0.0299574	0.0453588	0.0336471	0.0602896
CEACAM3	0.00701663	0.027972	0.00622871	0.00903088	0.125236	0.0212161	0.0151788	0.0346464	0.00330637	0.0102312	0
CEACAM4	0.00336329	0.0407828	0.00876122	0.0132254	0.0254966	0.0108447	0.00329146	0.0591748	0.0055323	0.0127277	0
CEBPA	0.987276	0.299504	0.579829	0.213105	0.581392	0.496585	0.389071	0.714791	0.671195	0.379844	0.484486
CEBPB	3.50119	7.63611	3.55955	7.61494	8.98047	4.9554	8.07979	5.08001	2.64441	3.95413	4.84158
CEBPD	2.21369	4.6279	4.19018	2.68282	1.81413	2.25278	2.15332	4.0515	1.53759	3.02328	1.22025
CEBPG	0.355103	0.250041	0.261521	0.193916	0.28022	0.337723	0.30844	0.280346	0.479459	0.233658	0.311214
CEBPZ	0.545761	0.493118	0.508691	0.507444	0.585905	0.553762	0.532024	0.668847	0.711486	0.536117	0.647167
CEBPZOS	0.44047	0.353132	0.38684	0.316826	0.38167	0.414157	0.380419	0.48099	0.583413	0.517	0.515222
CELF1	0.781829	1.12423	1.03407	0.886092	1.0649	0.813191	1.09708	1.00868	0.774705	1.08334	0.818494
CELF2	1.37971	1.66087	2.1129	1.14923	2.45397	1.4969	1.15938	1.9138	1.70514	1.47841	1.19598
CELSR1	0.0980249	0.0407508	0.0353815	0.10652	0.0563515	0.043395	0.191338	0.100358	0.0539146	0.0583902	0.170847
CELSR2	0.0464761	0.0759757	0.0899043	0.0255516	0.0390683	0.0179642	0.0472675	0.103632	0.0702536	0.0474343	0.0168843
CEMIP2	0.243386	0.636238	0.205999	0.491211	0.574631	0.293368	0.305088	0.44644	0.185378	0.612383	0.202332
CENPB	0.434952	0.35367	0.415025	0.306249	0.437304	0.37859	0.292099	0.429015	0.588751	0.51238	0.350136
CENPC	0.199839	0.221307	0.312664	0.173575	0.249915	0.26126	0.240186	0.277848	0.380807	0.299975	0.281667
CENPE	0.0673851	0.0619076	0.0943086	0.062408	0.136223	0.0553356	0.0508203	0.068522	1.45796	0.133297	0.156226
CENPF	0.091272	0.0620157	0.198425	0.0532727	0.0344471	0.0795805	0.0994942	0.0467149	3.42349	0.0878211	0.0558077
CENPH	0.041619	0.0220604	0.0596313	0.0442713	0.0385227	0.0207541	0.0242873	0.0179612	0.372888	0.0434357	0.0585374
CENPJ	0.0745191	0.0343398	0.118592	0.0901503	0.0497756	0.0808516	0.0669298	0.0270394	0.331661	0.071422	0.0723822
CENPQ	0.0894816	0.0615597	0.115249	0.0938461	0.101368	0.0704832	0.102482	0.0579118	0.3579	0.114931	0.0542113
CENPS	0.0212132	0.00895114	0.0268939	0.0155677	0.00635727	0.012395	0.0151864	0.0150884	0.174644	0.00347219	0.0211567
CENPT	0.157321	0.162065	0.200171	0.139408	0.113912	0.157973	0.122569	0.190514	0.218096	0.17342	0.134119
CENPU	0.0460541	0.0369887	0.0378493	0.0219897	0.0543687	0.0372301	0.0254785	0.042908	0.863286	0.054348	0.0752114
CENPV	0.0354615	0.0135974	0.0203254	0.0262122	0.0183525	0.0196907	0.0398628	0.0301795	0.0617309	0.0221044	0.0281879
CENPW	0.0984871	0.100732	0.0620077	0.100303	0.103701	0.116625	0.140945	0.118177	0.54688	0.0369161	0.151712
CENPX	0.236361	0.154483	0.208901	0.201114	0.129142	0.262761	0.205391	0.219908	0.68373	0.232086	0.315572
CEP104	0.168452	0.162936	0.190531	0.149519	0.1929	0.134115	0.139153	0.182268	0.114521	0.071475	0.13658
CEP120	0.168061	0.134498	0.214009	0.158126	0.19504	0.139985	0.189227	0.234784	0.202079	0.22965	0.119457
CEP128	0.069371	0.0397979	0.108211	0.0421296	0.0306367	0.065796	0.0765344	0.0910418	0.223488	0.0638639	0.0422669
CEP135	0.270049	0.336229	0.292295	0.297692	0.475236	0.338739	0.370586	0.425421	0.338883	0.19606	0.256899
CEP152	0.0858836	0.11097	0.0843473	0.108907	0.069446	0.0840576	0.0761157	0.0927208	0.275019	0.0881993	0.0835288
CEP162	0.172852	0.165782	0.196466	0.159842	0.173366	0.131351	0.148056	0.235966	0.193318	0.179176	0.151462
CEP164	0.071146	0.0844807	0.098799	0.095781	0.121103	0.0633416	0.0331639	0.155927	0.0953016	0.0904989	0.082636
CEP170	1.00757	0.759601	1.61881	1.34111	0.53516	1.16705	1.01032	0.857156	0.976688	0.667799	1.05332
CEP170B	0.05026	0.0219114	0.0414576	0.0364575	0.0259236	0.0248374	0.0616959	0.0353288	0.0512374	0.0254916	0.0516067
CEP19	0.0287704	0.0192586	0.0254535	0.0246019	0.0343916	0.0379275	0.00934597	0.0102176	0.0276903	0.0287989	0.0366071
CEP192	0.0881633	0.101799	0.114073	0.0575672	0.169038	0.10879	0.0683462	0.155896	0.152303	0.0803049	0.0670541
CEP250	0.0989775	0.0630809	0.114394	0.0428881	0.0732734	0.0336331	0.0940695	0.0792704	0.0987723	0.0972446	0.0791211
CEP290	0.281676	0.175782	0.313349	0.233302	0.2504	0.173858	0.2676	0.235313	0.275502	0.270265	0.218273
CEP295	0.124609	0.0933516	0.160202	0.112072	0.122851	0.102705	0.116155	0.0626936	0.280418	0.0978433	0.107833
CEP350	0.807906	0.856287	1.21514	0.699952	0.943936	0.793911	0.922056	1.06444	1.00964	0.807215	0.64671
CEP41	0.102931	0.0466263	0.188816	0.065705	0.0521483	0.0863964	0.0473146	0.0617078	0.231057	0.130635	0.109217
CEP44	0.0715555	0.0691405	0.104472	0.077564	0.0922329	0.0737549	0.0949366	0.125536	0.149274	0.107432	0.0656163
CEP57	0.286244	0.361481	0.371921	0.306059	0.390834	0.337347	0.297305	0.36536	0.671364	0.368186	0.28272
CEP57L1	0.0790978	0.0615435	0.0823646	0.0637623	0.0553834	0.0811789	0.056399	0.0847817	0.194157	0.053082	0.0897169
CEP63	0.279858	0.323669	0.338441	0.170488	0.425752	0.223083	0.188698	0.365116	0.359245	0.399702	0.194445
CEP68	0.116245	0.0668887	0.1442	0.124957	0.0934397	0.109098	0.176605	0.0695409	0.0620207	0.101386	0.101517
CEP70	0.0287892	0.0195891	0.0235435	0.0178766	0.028912	0.00892202	0.0419427	0.0609163	0.0687933	0.0351522	0.0898103
CEP78	0.100833	0.0708234	0.1549	0.082587	0.162597	0.0739816	0.0470995	0.144542	0.394166	0.136341	0.136887
CEP83	0.0597203	0.0443652	0.0824955	0.0681183	0.0284869	0.0668902	0.0657226	0.0713507	0.162319	0.101527	0.0594081
CEP85	0.0825238	0.101704	0.119414	0.0911873	0.141337	0.0886197	0.0577374	0.100183	0.204971	0.0718328	0.11457
CEP85L	0.173223	0.386582	0.227335	0.150603	0.454762	0.175581	0.197985	0.316817	0.167182	0.302817	0.131347
CEP89	0.0886331	0.0556109	0.112796	0.0707675	0.0631765	0.0939656	0.0585779	0.0541795	0.144139	0.147776	0.104146
CEP95	0.15602	0.157252	0.193175	0.126539	0.156789	0.141414	0.182564	0.156209	0.202884	0.139174	0.159096
CEP97	0.042789	0.0573724	0.0569875	0.0415267	0.0488787	0.0328085	0.0396844	0.0519072	0.153933	0.0221495	0.0401977
CEPT1	0.480716	0.326683	0.535433	0.416957	0.558746	0.426135	0.364649	0.405968	0.381323	0.589812	0.424723
CERCAM	0.0608595	0.013292	0.0390346	0.0400373	0.0252978	0.0304673	0.0810121	0.0199618	0.0447083	0.0361291	0.0737293
CERK	0.26442	0.331481	0.314131	0.270371	0.683141	0.283932	0.441788	0.343868	0.324233	0.226097	0.321501
CERS2	1.46432	1.43103	1.12928	1.28718	1.05927	1.12955	1.08134	1.46745	1.41324	1.6682	1.74877
CERS4	0.0677492	0.036959	0.0980336	0.0338403	0.0386023	0.0468964	0.0656828	0.0999733	0.0561884	0.0359251	0.0639982
CERS5	0.134918	0.0937982	0.133213	0.132411	0.188794	0.161453	0.157906	0.176099	0.151606	0.141303	0.206499
CERS6	0.456338	0.553198	0.561231	0.479189	0.542461	0.589754	0.441986	0.539949	0.533636	0.549828	0.645859
CES2	0.483756	0.420533	0.566619	0.37976	0.226386	0.447579	0.360455	0.681233	0.58007	0.469312	0.399806
CETN2	0.171369	0.0960995	0.115799	0.110284	0.154957	0.137834	0.10438	0.128706	0.19617	0.124802	0.213964
CETN3	0.151686	0.0947918	0.131905	0.0631099	0.124554	0.148173	0.11022	0.0631231	0.250621	0.0938402	0.195667
CFAP20	0.163569	0.16825	0.174652	0.165823	0.193042	0.125859	0.206165	0.179702	0.292847	0.132348	0.113788
CFAP298	0.17765	0.104744	0.133193	0.109155	0.107074	0.152875	0.182398	0.154134	0.175836	0.155075	0.215591
CFAP36	0.251065	0.0863905	0.143649	0.197464	0.137044	0.127193	0.302196	0.154164	0.233914	0.169393	0.345276
CFAP410	0.0441132	0.0218504	0.0514718	0.0620008	0.0369725	0.0310448	0.0381329	0.0308782	0.066024	0.0506978	0.0402845
CFAP44	0.0392186	0.0506977	0.0487313	0.0370063	0.042814	0.0236941	0.0525466	0.0254907	0.0395569	0.0386767	0.0223434
CFAP58-DT	0.00256418	0.00515596	0.00144266	0.0165961	0.00198015	0.00316216	0.00542342	0	0	0.00088184	0.00271093
CFAP97	0.492985	0.177112	0.579676	0.234077	0.340107	0.327106	0.276675	0.400829	0.539071	0.479858	0.41731
CFD	0.576966	0.671825	0.126022	0.509893	0.816566	0.298835	0.271493	0.642542	0.143321	1.24774	0.15118
CFDP1	0.517816	0.348658	0.429662	0.399066	0.373305	0.420442	0.666644	0.399772	0.497677	0.415238	0.57876
CFL1	27.5854	24.4051	24.1661	26.4766	29.0136	32.8265	24.9117	28.8273	36.8576	28.1477	37.2995
CFL2	0.0839705	0.0223066	0.109531	0.0299199	0.0170201	0.0431813	0.0570542	0.0569505	0.0614206	0.0793144	0.0849597
CFLAR	1.85907	3.32254	2.63566	3.82316	2.45911	2.61812	3.03694	2.07423	1.37612	2.04245	1.69684
CFP	0.0332349	1.38885	0.0266246	0.339796	1.6888	0.32283	0.110317	1.16298	0.0363899	0.632983	0.0231039
CGAS	0.315379	0.460819	0.472496	0.421665	0.597555	0.697192	0.514997	0.579944	0.470258	0.308129	0.213565
CGGBP1	0.582582	0.862524	0.686191	0.613018	0.807825	0.730692	0.825981	0.987681	0.789689	0.585652	0.601693
CGNL1	0.0121464	0.0102628	0.0154954	0	0.0194351	0.00622249	0.0116818	0.0223577	0.000546752	0.00997434	0.0269519
CHAF1A	0.10369	0.122749	0.167909	0.135345	0.0999229	0.0989043	0.0957716	0.143405	0.679689	0.171972	0.0835281
CHAMP1	0.165131	0.14457	0.184597	0.105193	0.148624	0.154625	0.201052	0.191788	0.269104	0.153322	0.169401
CHCHD1	0.34492	0.299611	0.31805	0.315923	0.328778	0.378579	0.324779	0.310899	0.487991	0.338081	0.424193
CHCHD10	1.72435	0.763213	1.32355	0.941266	1.37627	1.38557	1.33749	1.26892	1.5148	1.25964	1.79562
CHCHD2	3.10169	2.8602	2.43412	2.89029	3.16257	3.50561	3.19811	3.35368	5.0089	3.38732	3.65884
CHCHD3	0.265269	0.229092	0.246095	0.212367	0.24384	0.329943	0.235552	0.319743	0.405822	0.211818	0.366726
CHCHD4	0.175567	0.144306	0.173613	0.12613	0.223733	0.174783	0.113608	0.100014	0.228093	0.0929916	0.156678
CHCHD5	0.274683	0.210243	0.24718	0.154661	0.258137	0.262385	0.251336	0.297301	0.344557	0.248021	0.282485
CHCHD7	0.347786	0.456902	0.471152	0.334506	0.34518	0.464909	0.313341	0.438187	0.460681	0.508237	0.350103
CHD1	0.664168	1.9777	1.34167	1.42521	1.70464	1.16843	0.858008	1.0282	0.809335	0.942201	0.521158
CHD1L	0.345797	0.232605	0.411873	0.218163	0.197989	0.355347	0.338584	0.299527	0.555518	0.352849	0.337937
CHD2	0.646406	0.707783	0.83558	0.828176	0.611472	0.706298	0.873991	0.800058	0.504506	0.734642	0.467012
CHD3	0.251027	0.313313	0.39021	0.277676	0.296906	0.312258	0.306144	0.471907	0.368871	0.262405	0.282808
CHD4	0.442914	0.386576	0.455276	0.348787	0.319058	0.371181	0.24366	0.359275	0.4814	0.405917	0.396524
CHD6	0.202532	0.248528	0.300448	0.202494	0.249939	0.21454	0.254069	0.182425	0.168551	0.248938	0.139053
CHD7	0.128835	0.119844	0.332695	0.149616	0.0984408	0.0912669	0.150748	0.141352	0.160415	0.16019	0.152376
CHD8	0.461223	0.437648	0.529701	0.418602	0.445316	0.518864	0.398918	0.615165	0.559609	0.441999	0.304824
CHD9	0.758272	0.554714	1.33095	0.687463	0.841975	0.860511	0.577776	0.635581	0.785454	0.590356	0.729117
CHDH	0.0159996	0.0170876	0.00795557	0.0101972	0.00633113	0.0251418	0.0142855	0.0271738	0.0133805	0.0246197	0.00507579
CHEK1	0.0440682	0.0129328	0.0467778	0.0124198	0.0213673	0.0300924	0.0358631	0.0144979	0.518972	0.0293129	0.0518023
CHERP	0.181006	0.178577	0.184885	0.161904	0.182143	0.195258	0.214249	0.230776	0.237357	0.169107	0.116874
CHFR	0.328519	0.381841	0.415455	0.311193	0.468501	0.451866	0.387754	0.340502	0.360326	0.284728	0.34105
CHI3L1	0.982567	0.0468338	0.0516746	0.195338	0.0298065	0.157675	0.636318	0.405959	1.31243	0.0963464	14.8171
CHI3L2	0.0667352	0.0782422	0.0463841	0.101568	0.0729546	0.0777475	0.106209	0.118585	0.0748356	0.0263232	0.108789
CHIC2	0.379661	0.608154	0.4094	0.498572	0.486485	0.525235	0.547738	0.600452	0.33347	0.417005	0.374137
CHID1	0.399892	0.0975301	0.236754	0.159062	0.0662274	0.200609	0.245547	0.244055	0.38356	0.530777	0.261436
CHKA	0.198283	0.12321	0.232449	0.184627	0.0839516	0.12851	0.363923	0.111819	0.165166	0.123346	0.187459
CHM	0.178045	0.13926	0.17671	0.168914	0.182329	0.167267	0.139108	0.209114	0.177797	0.161805	0.256647
CHML	0.108479	0.102016	0.121841	0.228578	0.137005	0.0715246	0.246364	0.0951229	0.124419	0.144175	0.102296
CHMP1A	0.452764	0.413429	0.404513	0.462429	0.48141	0.493311	0.463914	0.492067	0.465124	0.506434	0.479483
CHMP1B	3.18389	5.64209	3.43193	6.43732	2.62097	2.61534	3.03053	2.52288	1.56325	3.82619	2.11749
CHMP2A	0.736799	0.935161	0.579528	0.86978	0.867173	1.00625	0.95167	1.19472	0.69768	0.875038	0.975377
CHMP2B	0.640681	0.639755	0.539965	0.602391	0.819171	0.577394	0.782664	0.657662	0.48283	0.630659	0.704573
CHMP3	0.927106	1.06535	0.996499	0.807295	1.18585	0.9313	0.743935	1.2506	0.860478	1.17963	0.932025
CHMP4A	0.479666	0.425719	0.447245	0.402418	0.469607	0.579093	0.456164	0.479079	0.51178	0.556289	0.460027
CHMP4B	1.85759	2.46679	1.7413	2.38778	2.25839	2.21429	2.54143	1.97651	1.71813	1.6534	1.89864
CHMP4C	0.0372608	0.00892342	0.0159338	0.0082362	0.0147762	0.00714684	0.0176377	0.0137192	0.0209407	0.00954427	0.0100172
CHMP5	1.10267	0.88227	0.797358	1.16802	0.852486	1.1758	1.19523	0.957067	0.88706	0.77096	1.07299
CHMP6	0.0880903	0.0464343	0.0777964	0.0765317	0.0692289	0.101723	0.070513	0.0556653	0.0840059	0.0705317	0.059741
CHMP7	0.122268	0.120519	0.149856	0.115177	0.111919	0.150452	0.11871	0.153094	0.154566	0.140427	0.143476
CHORDC1	0.52195	0.725187	0.744646	0.89388	0.879796	0.775867	1.11014	0.445325	0.74017	0.626752	0.583238
CHP1	0.373788	0.800958	0.400887	0.423159	0.620625	0.384611	0.304812	0.828033	0.333352	0.452317	0.398
CHPF	0.042949	0.015918	0.0444756	0.0296349	0.0271548	0.0318927	0.0283748	0.00916184	0.0508933	0.0380015	0.0550361
CHPF2	0.130164	0.113542	0.111273	0.114069	0.0931368	0.123054	0.0980437	0.127156	0.10688	0.130275	0.0746148
CHPT1	0.415351	0.35701	0.333961	0.236112	0.279166	0.268423	0.296636	0.442309	0.398098	0.466756	0.369575
CHRAC1	0.356656	0.609249	0.353408	0.447657	0.64414	0.423786	0.385841	0.53317	0.496592	0.556295	0.385518
CHRNB1	0.0555888	0.0632192	0.0541949	0.0359662	0.0668204	0.0537106	0.0884929	0.0336418	0.0435387	0.0622889	0.102381
CHRNE	0.0381142	0.060232	0.052913	0.0805678	0.0435762	0.0231231	0.02717	0.0245784	0.0118253	0.0426133	0.023774
CHST11	0.760216	0.608698	0.879697	0.762958	0.42007	0.625063	1.23232	0.512264	0.52577	0.395757	1.37126
CHST12	0.221494	0.10702	0.158246	0.184989	0.0858815	0.276599	0.0898619	0.178897	0.128016	0.176765	0.141896
CHST14	0.172286	0.135375	0.205228	0.115122	0.0832136	0.137646	0.109794	0.199901	0.242193	0.176875	0.0818771
CHST15	0.352836	0.908069	0.498762	0.584307	1.39949	0.367411	0.685206	0.744631	0.263129	0.619774	0.426763
CHST2	0.107969	0.301451	0.28973	0.253418	1.21643	0.347183	0.165412	0.249155	0.429678	0.158024	0.180461
CHSY1	0.266443	0.591738	0.448828	0.531107	0.340568	0.415803	0.316006	0.330815	0.292949	0.435922	0.284457
CHTF8	0.549141	0.420426	0.479394	0.436742	0.472364	0.50049	0.366837	0.424935	0.594012	0.541119	0.414037
CHTOP	0.477429	0.575289	0.555352	0.416337	0.599543	0.666354	0.48792	0.712436	0.777166	0.618817	0.486984
CHUK	0.287516	0.317614	0.268631	0.252569	0.227093	0.264702	0.196181	0.391004	0.287178	0.191445	0.264581
CHURC1	0.379844	0.413862	0.384163	0.321127	0.563917	0.414142	0.447307	0.457793	0.392537	0.359075	0.311823
CIAO1	0.450232	0.306079	0.532997	0.359241	0.37626	0.455639	0.356392	0.364878	0.464892	0.364076	0.553132
CIAO2A	1.40034	0.645504	0.969861	0.898591	0.727188	1.11648	1.22749	1.0124	1.44868	1.08527	1.72062
CIAO2B	0.605885	0.435889	0.462952	0.605373	0.491444	0.712183	0.653064	0.545689	0.678264	0.501454	0.700354
CIAPIN1	0.157419	0.148249	0.149898	0.110795	0.105459	0.159773	0.13371	0.158248	0.189115	0.120273	0.171427
CIB1	1.06169	0.695251	0.849685	0.916193	0.908575	1.17865	1.02255	0.872863	1.08539	0.711239	0.944645
CIB2	0.00859574	0.00510244	0.0216999	0.0137689	0.0126532	0.0130168	0.0208553	0.0157919	0.0238115	0.0150712	0.00764487
CIC	0.262007	0.364986	0.332939	0.361259	0.448436	0.294689	0.430246	0.284095	0.275751	0.319314	0.194563
CIDEB	0.305721	0.709321	0.395267	0.255909	0.285485	0.261136	0.168172	0.734866	0.522511	0.486031	0.214428
CIITA	0.570208	0.308364	1.23797	0.424086	0.325859	0.751608	0.240042	0.53695	0.431763	0.63489	0.160918
CINP	0.307648	0.293039	0.251473	0.255643	0.274933	0.334107	0.429646	0.292241	0.270699	0.313683	0.403434
CIP2A	0.0403943	0.0237088	0.0260462	0.0171555	0.0253941	0.0282999	0.0307229	0.0139279	0.410535	0.0585034	0.0338938
CIPC	0.0729636	0.0313702	0.087478	0.0313865	0.0392718	0.032955	0.104055	0.0343131	0.0745704	0.0741608	0.0877697
CIR1	0.868142	0.753694	0.662584	0.581325	0.81616	0.727769	1.30553	1.01156	0.590494	0.75019	1.06972
CIRBP	1.74253	1.24968	2.01885	1.3995	2.48151	1.61374	1.52915	1.8287	1.88338	2.0207	1.58577
CISD1	0.117145	0.0531547	0.0877922	0.0822183	0.0353659	0.112156	0.0982078	0.125939	0.174525	0.0790051	0.143677
CISD2	0.773303	0.313718	0.554358	0.596945	0.212504	0.597659	0.65587	0.399336	0.723396	0.813767	0.693922
CISD3	0.255023	0.139778	0.242655	0.188711	0.125628	0.242381	0.20443	0.251286	0.316943	0.285496	0.273656
CISH	0.0957507	0.132584	0.112181	0.112124	0.0833438	0.18948	0.184983	0.103724	0.0840046	0.0856068	0.0491277
CITED2	0.549461	0.657049	0.687848	0.782223	0.518337	0.441914	1.21839	0.407645	0.47219	0.753966	0.675666
CITED4	0.100222	0.251134	0.11145	0.12806	0.117091	0.159777	0.214176	0.189737	0.09613	0.0723254	0.0909619
CIZ1	0.459681	0.462119	0.509895	0.478155	0.45959	0.372206	0.482271	0.501622	0.474239	0.538119	0.534531
CKAP2	0.14454	0.150521	0.295345	0.0940787	0.189708	0.132822	0.0830079	0.190499	1.08593	0.132373	0.0912601
CKAP4	0.268514	1.58502	0.14501	0.882792	0.590793	0.94668	0.736205	1.1261	0.269898	0.233256	0.581939
CKAP5	0.464683	0.225741	0.618569	0.317807	0.362022	0.41452	0.260824	0.337462	1.41073	0.421535	0.464137
CKLF	0.895934	0.5956	1.50505	0.610715	0.387553	1.19676	0.701363	0.732762	2.05945	0.612671	0.62229
CKS1B	0.141009	0.0653329	0.125765	0.154842	0.251429	0.144206	0.13251	0.112486	1.50779	0.150214	0.147618
CKS2	0.637264	0.773664	1.38674	1.0013	0.678363	0.857751	1.39314	0.539049	3.18696	0.988612	0.84567
CLASP1	0.106483	0.183641	0.170347	0.117576	0.123573	0.132154	0.154271	0.162733	0.162673	0.115757	0.12039
CLASP2	0.271345	0.209648	0.262671	0.206356	0.193783	0.256836	0.20064	0.237551	0.320682	0.278403	0.192163
CLASRP	0.275064	0.398194	0.390231	0.321945	0.409945	0.339608	0.360215	0.494317	0.328874	0.213548	0.238803
CLCC1	0.234659	0.143666	0.272776	0.116557	0.194808	0.185675	0.119624	0.174734	0.241256	0.163879	0.187498
CLCF1	0.0228484	0.0819964	0.0447957	0.340212	0.334395	0.0417359	0.0696013	0.062981	0.00623661	0.0295027	0.0975722
CLCN3	0.39238	0.329875	0.545739	0.304241	0.377301	0.320775	0.334756	0.519183	0.363331	0.412726	0.46468
CLCN4	0.0322534	0.0192801	0.0199573	0.0258426	0.0163479	0.00809395	0.00804597	0.0308969	0.0221644	0.0379207	0.0079275
CLCN6	0.144857	0.122917	0.174439	0.118472	0.130199	0.117305	0.124463	0.166885	0.0692779	0.163292	0.106538
CLCN7	0.26749	0.140105	0.204248	0.180539	0.164697	0.171868	0.229714	0.182803	0.163483	0.14371	0.229861
CLDN1	0.558216	0.0215295	1.59392	0.213775	0.0101131	0.386796	0.392811	0.0477304	1.00885	0.0541995	0.0546076
CLDN3	0.112981	0.0871862	0.138463	0.0419343	0.0601648	0.0622051	0.115561	0.111409	0.167045	0.080799	0.0593427
CLDN4	0.301484	0.230872	0.366757	0.21087	0.238135	0.23717	0.307403	0.250141	0.372932	0.24527	0.279405
CLDN7	0.316025	0.134869	0.321246	0.132456	0.125553	0.142165	0.18882	0.214976	0.246367	0.207002	0.268608
CLDN8	0.0481683	0.0278064	0.0958252	0.023172	0.0266061	0.0333346	0.0554983	0.0351566	0.0808754	0.0223614	0.0466081
CLDND1	0.591909	0.665083	0.597519	0.722273	0.497549	0.63775	0.874193	0.679974	0.642353	0.659281	0.591902
CLEC10A	0.164241	0.484086	0.271061	0.479648	0.170898	0.917167	0.110581	0.472858	0.160766	2.50011	0.136421
CLEC11A	0.30355	0.148597	0.336188	0.219233	0.0767089	0.268491	0.1384	0.156028	0.470215	0.22309	0.319097
CLEC12A	0.386679	2.69889	0.342267	0.656436	2.60626	0.900056	0.433276	2.69336	0.221727	0.85147	0.390206
CLEC16A	0.0966307	0.0689532	0.0963333	0.0932788	0.103384	0.0985212	0.0558573	0.0843502	0.0872821	0.0714611	0.129231
CLEC2B	1.29676	1.12208	1.31178	1.1668	1.44155	1.27883	3.23925	1.04819	1.34822	1.40434	1.08924
CLEC2D	0.246551	0.185568	0.309843	0.202454	0.335863	0.295425	0.228204	0.283649	0.364715	0.258935	0.173997
CLEC4A	0.410044	1.06361	0.69032	0.389195	0.552288	0.664178	0.222487	1.2213	0.464988	0.439403	0.301059
CLEC4D	0.0392777	0.51181	0.0365622	0.21314	0.0333473	0.189631	0.128581	0.249336	0.0171755	0.0452146	0.0148835
CLEC4E	0.572684	2.32101	0.445304	1.60144	0.222979	1.19189	1.1352	1.53222	0.208103	0.560901	0.459401
CLEC5A	0.907975	0.959033	0.956904	2.74582	0.269352	2.90236	1.60225	0.802419	1.64502	0.309649	0.960831
CLEC7A	1.97034	3.16365	2.67907	2.61941	2.81313	2.67522	1.46675	3.03088	1.46885	1.77883	1.02474
CLHC1	0.0262977	0.0150592	0.0264204	0.0190095	0.0204163	0.0231163	0.0167738	0.0276901	0.0419654	0.0480301	0.0346494
CLIC1	1.9699	2.44344	1.50716	2.39853	1.85731	2.95295	2.38724	2.45878	1.99952	2.22646	2.74964
CLIC2	0.363293	0.0658897	0.329624	0.105719	0.133562	0.318977	0.268361	0.111398	0.195855	0.629089	0.274128
CLIC3	0.0209794	0.0175779	0.0318675	0.0161909	0.0161864	0.020529	0.0205282	0.0336854	0.0274588	0.0334039	0.0109467
CLIC4	0.644844	0.534484	0.690291	0.715408	0.335671	0.879781	0.71674	0.437635	0.792425	0.510521	0.678053
CLIC6	0.011867	0.0201411	0.0211508	0.00532165	0.013615	0.00360156	0.0281067	0.0225184	0.00487869	0.0299072	0.00218805
CLINT1	0.69229	0.833934	0.831048	0.552002	0.983201	0.825872	0.485846	0.942707	0.633415	0.677193	0.646887
CLIP1	0.79388	0.873584	0.777563	0.912405	1.03744	0.874632	0.955869	0.755826	0.736949	0.799408	0.805488
CLIP4	0.246789	0.143916	0.0481389	0.204148	0.270111	0.0891629	0.456225	0.181351	0.0873177	0.21789	0.244057
CLK1	0.904879	1.25293	1.54618	1.39273	1.4967	0.988983	2.05338	1.22813	0.998355	1.17179	0.740664
CLK2	0.36921	0.2753	0.412781	0.285997	0.322364	0.471621	0.488829	0.497798	0.436125	0.322949	0.345821
CLK3	0.214862	0.300016	0.223305	0.29309	0.355935	0.212064	0.433564	0.305565	0.241827	0.272209	0.198251
CLK4	0.148568	0.137111	0.218569	0.157021	0.210917	0.185482	0.19666	0.226089	0.140112	0.182283	0.0922799
CLMN	0.247671	0.389066	0.122604	0.394656	0.122161	0.291321	0.245281	0.352822	0.14803	0.142934	0.400053
CLMP	0.022293	0.00169857	0.00495113	0.00684441	0	0.0097055	0.00958352	0.00742751	0.00639976	0.0104117	0.115126
CLN5	0.371075	0.170495	0.284492	0.236577	0.209199	0.225018	0.30406	0.321583	0.265755	0.339312	0.431902
CLN8	0.427969	0.297503	0.419585	0.457845	0.164598	0.351987	0.772027	0.252652	0.284949	0.293849	0.493949
CLNS1A	0.48138	0.634897	0.73955	0.376184	0.761125	0.668772	0.373204	0.675533	0.931761	0.615768	0.416356
CLOCK	0.212883	0.167883	0.274843	0.19757	0.219006	0.215401	0.157543	0.16581	0.277538	0.304259	0.218606
CLP1	0.109753	0.0649357	0.0889908	0.0581414	0.0695524	0.110315	0.0893958	0.156912	0.114275	0.0470236	0.0646084
CLPB	0.178409	0.179216	0.182265	0.142518	0.132434	0.244167	0.135947	0.176952	0.243164	0.234719	0.161642
CLPP	0.121802	0.0759015	0.0929461	0.0724927	0.0734957	0.156382	0.0902924	0.168229	0.190805	0.110498	0.103385
CLPSL1	0.0482749	0.0111387	0.043508	0.00769672	0.0141353	0.0400389	0.0274177	0.0163074	0.073883	0.00206888	0.0226924
CLPTM1	0.959195	0.446322	0.643829	0.636633	0.43437	0.694561	0.737172	0.475038	0.772056	0.624381	0.681481
CLPTM1L	0.723889	0.610747	0.649308	0.633279	0.612765	0.689268	0.560723	0.531638	0.755925	0.655626	0.920789
CLPX	0.269981	0.241384	0.346653	0.241995	0.196864	0.241073	0.243409	0.399182	0.314222	0.299646	0.282778
CLSTN1	0.36026	0.283788	0.451191	0.322514	0.191887	0.31945	0.199973	0.303634	0.415909	0.379072	0.259642
CLSTN2	0.00944403	0.0252896	0.0390144	0.0111418	0.0531626	0.0147504	0.0179328	0.0245387	0.0110094	0.0433529	0.0239989
CLSTN3	0.0442531	0.043784	0.0596845	0.0569929	0.101794	0.0467846	0.0767917	0.029048	0.0691635	0.069092	0.0483844
CLTA	2.7408	1.42916	2.05131	1.9584	1.4264	2.10725	1.9926	1.80444	2.9914	3.22155	3.00957
CLTB	0.256251	0.208498	0.25929	0.29422	0.300622	0.318329	0.244006	0.243899	0.27636	0.28593	0.199275
CLTC	2.79356	1.67018	2.6882	1.85196	1.61068	2.29477	2.02025	1.8411	2.72624	4.57065	2.8949
CLU	0.860901	0.629544	1.30726	0.697955	0.813919	0.851583	1.03449	0.774038	1.08789	0.50156	0.528357
CLUAP1	0.0712803	0.0305119	0.0901509	0.0409136	0.0468432	0.0410417	0.0518597	0.0711783	0.0848863	0.0739692	0.075617
CLUH	0.0996164	0.0537902	0.113404	0.0961986	0.0591964	0.120836	0.0780559	0.140598	0.132735	0.0650155	0.0998711
CMAS	0.38698	0.405013	0.317104	0.369018	0.459152	0.416648	0.456861	0.635311	0.588988	0.371324	0.686867
CMBL	0.117482	0.0331389	0.040835	0.0300268	0.0215842	0.0303643	0.0625868	0.0573607	0.0483048	0.107951	0.055169
CMC1	0.30464	0.16846	0.219222	0.200193	0.219165	0.276021	0.227462	0.250047	0.316146	0.240209	0.394638
CMC2	0.29243	0.195933	0.273682	0.256119	0.300254	0.31621	0.255157	0.26027	0.43018	0.287437	0.332969
CMIP	1.48989	3.12336	2.21431	2.1288	1.96455	2.27339	1.31689	2.41687	1.39199	1.5558	1.25254
CMPK1	0.788038	0.754835	0.878895	0.690112	0.716497	0.614957	0.685346	0.861465	0.924149	0.723801	0.881177
CMPK2	0.472921	0.410349	0.351469	0.663717	0.271884	0.908768	0.585046	0.285277	0.318971	0.226741	0.403056
CMSS1	0.0923059	0.0309981	0.100256	0.0655999	0.0860543	0.110395	0.0573897	0.0495333	0.218102	0.0738813	0.109146
CMTM2	0.0235834	0.0938458	0.0388887	0.0258672	0.0117724	0.0161203	0.0188567	0.0766211	0.025503	0.040947	0.019868
CMTM3	1.95809	1.24983	1.98202	1.09598	0.81663	1.33004	1.18395	1.43313	1.77402	1.75923	1.61558
CMTM4	0.0293978	0.0654779	0.0439672	0.0261022	0.066932	0.0497192	0.0355919	0.134152	0.0441614	0.0492042	0.0281049
CMTM6	2.79806	4.25588	3.5008	3.65511	7.14867	3.81994	2.8233	3.62766	2.94592	3.68069	3.39089
CMTM7	1.19279	1.04259	0.94348	0.914892	1.29098	1.06869	0.990432	1.14642	1.02762	1.58982	0.942384
CMTM8	0.0218511	0.013189	0.020011	0.0282255	0.018148	0.0210069	0.0159558	0.0361139	0.0317248	0.0107535	0.00884373
CMTR1	0.194186	0.168393	0.219357	0.189371	0.142762	0.23972	0.158348	0.166471	0.140847	0.14297	0.104973
CMTR2	0.125497	0.0803539	0.261827	0.0639629	0.124226	0.147191	0.0966629	0.18657	0.162793	0.131768	0.117435
CMYA5	0.015749	0.0208823	0.0223436	0.013775	0.0368996	0.0181795	0.0404284	0.019883	0.0117851	0.0181581	0.0154271
CNBD2	0.0362688	0.0394167	0.0441354	0.0442627	0.0581376	0.020279	0.0440462	0.0212503	0.0309272	0.0888902	0.0342448
CNBP	1.50598	2.0347	1.41175	1.51853	1.62629	1.6933	2.67611	2.04189	1.59049	1.8	1.97133
CNDP2	2.37683	1.13896	2.0456	1.96558	1.38416	2.47416	2.48734	1.33334	2.27913	1.73065	2.15104
CNEP1R1	0.21761	0.161819	0.175462	0.146066	0.277781	0.143816	0.145844	0.15898	0.15084	0.218969	0.161608
CNFN	0.0237588	0.0349091	0.0502631	0.0119933	0.0251076	0.0177785	0.034445	0.0870205	0.0182007	0.0414786	0.0462832
CNIH1	0.469703	0.457756	0.361238	0.439807	0.338711	0.399791	0.495884	0.502669	0.545616	0.441092	0.614058
CNIH4	0.710057	0.553512	0.392482	0.808134	1.12348	0.642985	1.02576	0.739917	0.692551	0.458362	0.925312
CNKSR1	0.0208236	0.0178581	0.0297259	0.0132501	0.0155603	0.0274879	0.0205408	0.0104203	0.030936	0.00357841	0.0402073
CNKSR3	0.00844865	0.0052263	0.0141124	0.00688338	0.00300761	0.0107969	0.0164097	0.012259	0.00707459	0.00431968	0.0355067
CNN2	1.71239	4.44552	2.65873	2.29559	4.17227	2.88463	1.88681	3.94488	2.81096	3.0813	1.65583
CNN3	0.129262	0.117976	0.145631	0.108183	0.11374	0.133567	0.0938395	0.143985	0.215701	0.146352	0.0975316
CNNM3	0.0817169	0.0676845	0.115882	0.0500519	0.0806554	0.0244131	0.0502748	0.0682253	0.109321	0.0795817	0.0210233
CNNM4	0.0966581	0.0977876	0.115104	0.144819	0.0974823	0.0678713	0.136975	0.0846187	0.0847044	0.0735844	0.0801328
CNOT1	0.741117	0.740145	0.816755	0.660298	0.944765	0.789814	0.651137	0.786415	1.03245	0.795052	0.67688
CNOT10	0.144929	0.155517	0.180651	0.101786	0.25221	0.187595	0.16675	0.164945	0.224021	0.157684	0.103517
CNOT11	0.291503	0.258752	0.314158	0.25306	0.222748	0.272992	0.219957	0.314203	0.360999	0.219619	0.303494
CNOT2	0.560044	0.635408	0.687773	0.491153	0.716882	0.643011	0.553751	0.757422	0.559691	0.60356	0.497226
CNOT3	0.117962	0.147789	0.138493	0.0904702	0.0926656	0.106985	0.145581	0.156234	0.134408	0.0945358	0.0873873
CNOT4	0.273718	0.277131	0.346893	0.246735	0.32709	0.233118	0.264147	0.184058	0.227189	0.290425	0.2439
CNOT6	0.130076	0.151383	0.177731	0.156097	0.249699	0.156092	0.142964	0.242287	0.169739	0.183324	0.157354
CNOT6L	0.435538	0.498753	0.765006	0.421111	0.983081	0.497583	0.444067	0.713213	0.637375	0.503039	0.396767
CNOT7	0.542054	0.602137	0.654662	0.469605	0.640513	0.638034	0.709239	0.870905	0.669748	0.618695	0.532774
CNOT8	0.254616	0.369607	0.341242	0.209677	0.281935	0.280681	0.406575	0.302751	0.397451	0.252265	0.227968
CNOT9	0.438219	0.390324	0.550765	0.390932	0.411734	0.467208	0.433161	0.416108	0.776275	0.424183	0.576879
CNP	0.742444	0.396174	0.567863	0.675971	0.466206	0.914086	0.57094	0.567188	0.831235	0.604	0.527659
CNPPD1	0.53599	0.520115	0.608476	0.443405	0.919182	0.465604	0.412267	0.575636	0.661792	0.586778	0.454554
CNPY2	0.212019	0.0899078	0.158343	0.124808	0.160029	0.161295	0.149347	0.125649	0.21775	0.209766	0.193934
CNPY3	1.19628	1.36666	1.29337	0.98241	1.05231	1.01459	0.843178	1.4326	1.21012	1.24261	0.812529
CNST	0.11118	0.153782	0.129215	0.145023	0.208371	0.0807291	0.167819	0.101122	0.137498	0.0637121	0.106577
CNTLN	0.291483	0.298551	0.320196	0.2711	0.381455	0.308418	0.17767	0.461937	0.455146	0.376651	0.217936
CNTRL	0.413432	0.681382	0.698106	0.493076	0.859673	0.5415	0.265155	0.59908	0.840551	0.476404	0.305662
CNTROB	0.108472	0.0984505	0.132399	0.151063	0.0902662	0.0940426	0.155667	0.0785655	0.2378	0.190996	0.153536
COA1	0.255146	0.221936	0.287322	0.198016	0.234851	0.270288	0.168387	0.246855	0.474781	0.253891	0.267747
COA3	0.490271	0.320607	0.394096	0.323048	0.424423	0.417081	0.32328	0.55217	0.513464	0.572237	0.472582
COA4	0.36273	0.240587	0.416624	0.308348	0.27692	0.484621	0.2382	0.380111	0.552644	0.352038	0.521266
COA5	0.134941	0.109278	0.106293	0.0896504	0.115035	0.0938944	0.105436	0.1587	0.14734	0.156028	0.0926628
COA6	0.553801	0.383329	0.404692	0.477866	0.422862	0.628463	0.534497	0.486412	0.555848	0.345603	0.587171
COA7	0.149586	0.0718734	0.147529	0.0870917	0.0558601	0.153167	0.0878067	0.0939249	0.200653	0.156846	0.128801
COASY	0.175784	0.135765	0.169044	0.144234	0.111873	0.183273	0.169936	0.233783	0.157977	0.232894	0.176697
COBL	0.00914578	0.0177306	0.0110374	0.0269787	0.0274181	0.0148741	0.0243022	0.0405145	0.0176644	0.030353	0.0183793
COBLL1	0.0243878	0.0209231	0.0328533	0.0119493	0.0543206	0.0258501	0.0183406	0.0650906	0.0411734	0.0364248	0.0242986
COG1	0.148443	0.122119	0.15058	0.122102	0.131134	0.103945	0.128549	0.160219	0.175662	0.168752	0.0886849
COG2	0.173789	0.237513	0.200322	0.140626	0.294844	0.18332	0.126536	0.163082	0.184189	0.202054	0.19723
COG3	0.126364	0.161896	0.185087	0.130877	0.117253	0.137249	0.205853	0.165742	0.125416	0.119141	0.222837
COG4	0.0906052	0.0682911	0.0915935	0.0961165	0.0744295	0.0715763	0.0640785	0.0763669	0.122864	0.0988594	0.0741323
COG5	0.246911	0.236042	0.268041	0.250476	0.236296	0.253391	0.159409	0.206821	0.209581	0.247171	0.261826
COG6	0.108589	0.0792099	0.166383	0.0657348	0.100974	0.15914	0.0826795	0.104836	0.110133	0.113092	0.0894199
COG7	0.092456	0.0770265	0.107798	0.0823906	0.141743	0.0876612	0.0871987	0.0891032	0.116322	0.150006	0.058601
COG8	0.0594458	0.0557843	0.08852	0.0327035	0.0538787	0.0668395	0.0356623	0.0484811	0.0856201	0.0951821	0.0767516
COIL	0.158865	0.178013	0.17122	0.126555	0.148541	0.157841	0.19515	0.180618	0.208907	0.16924	0.171793
COL12A1	0.00877769	0.0137247	0.0160019	0.0141544	0.0165803	0.010649	0.00399675	0.0118493	0.00331083	0.0186995	0
COL15A1	0.0340946	0.014346	0.0832478	0.0372989	0.0126153	0.0331578	0.0316619	0.0463537	0.0783335	0.0087659	0.0314551
COL18A1	0.0354055	0.0386848	0.0895463	0.0112788	0.0289511	0.0235933	0.0348948	0.0328075	0.0167854	0.0406084	0.0299301
COL1A1	0.405142	0.891095	0.616763	0.524847	0.65118	0.383075	0.413892	0.810881	0.35196	1.43235	0.304439
COL1A2	0.164966	0.237468	0.158011	0.163283	0.283606	0.166488	0.126353	0.343689	0.145662	0.492667	0.222998
COL27A1	0.0467136	0.0322715	0.0212006	0.0436219	0.039267	0.017083	0.348328	0.0279386	0.043619	0.0292249	0.116446
COL3A1	0.153967	0.354308	0.177521	0.153063	0.228588	0.121781	0.0638783	0.305082	0.13811	0.448098	0.121178
COL4A1	0.00310573	0.00484518	0.0039167	0.00506836	0.00366776	0.00111638	0	0.0204428	0.0023648	0.00117375	0.00635584
COL4A2	0.0138872	0.00924792	0.0111936	0.0281576	0.029389	0.0104524	0.0363426	0.00395476	0.0122547	0.0267681	0.0519936
COL4A3BP	1.19925	1.44193	0.729903	1.14194	1.93614	0.812085	1.67227	1.25617	0.717505	1.11721	1.31235
COL4A5	0.013834	0.0277666	0.0255035	0.0287408	0.0251838	0.0202626	0.0263785	0.00889231	0.00590185	0.0291464	0.0128226
COL6A1	0.203876	0.0575274	0.0742658	0.0631531	0.034153	0.0566442	0.11603	0.169297	0.157915	0.0861697	1.32323
COL6A2	0.146808	0.0565753	0.0347246	0.04781	0.0255768	0.0362638	0.0897001	0.106227	0.149418	0.0849993	0.96087
COL9A2	0.150544	0.0719051	0.181231	0.0834232	0.0766941	0.0581999	0.0980128	0.0930425	0.136089	0.0469217	0.122309
COL9A3	0.0147539	0.0245248	0.0160085	0.0122648	0.01441	0.00556819	0.0145023	0.018533	0.00646815	0.0272815	0.00560566
COLGALT1	1.87317	1.13072	1.2989	1.56473	0.921054	1.20809	1.1042	1.14526	1.32536	2.29984	1.88584
COMMD1	0.311636	0.197423	0.277741	0.237476	0.181183	0.269835	0.227804	0.263411	0.333929	0.298833	0.369085
COMMD10	0.285955	0.263314	0.290553	0.261988	0.315132	0.331352	0.248746	0.260556	0.312811	0.316273	0.28847
COMMD2	0.320712	0.278899	0.291752	0.315537	0.348661	0.410329	0.433726	0.460328	0.368128	0.393244	0.43636
COMMD3	0.40192	0.326868	0.38707	0.267521	0.314605	0.322613	0.3143	0.398699	0.418613	0.39985	0.356875
COMMD4	0.3968	0.163852	0.299896	0.308116	0.155917	0.338383	0.3237	0.260365	0.565443	0.303211	0.315587
COMMD5	0.349127	0.256785	0.375132	0.291148	0.216501	0.310324	0.284448	0.237772	0.290743	0.319737	0.320434
COMMD6	1.3018	1.87459	1.5945	1.34085	2.02277	1.59691	1.50177	2.44972	1.50626	1.63471	1.32175
COMMD7	0.319694	0.132813	0.235695	0.191736	0.205706	0.2753	0.222688	0.247595	0.296426	0.25116	0.202774
COMMD8	0.210731	0.175765	0.20841	0.17389	0.194403	0.202893	0.152297	0.259209	0.212108	0.171373	0.234494
COMMD9	0.654001	0.568354	0.477252	0.43243	0.536382	0.542229	0.505201	0.689082	0.67857	0.624615	0.737159
COMT	3.90715	2.03163	2.64927	2.70576	1.34521	2.93499	2.41572	2.65204	2.5133	3.86501	3.55647
COMTD1	0.150914	0.110615	0.126174	0.136804	0.118024	0.141001	0.138417	0.126761	0.179596	0.0962012	0.209098
COP1	0.286129	0.383688	0.330139	0.3024	0.537305	0.359964	0.263877	0.439061	0.294759	0.35685	0.325373
COPA	1.50424	1.68809	1.54457	1.49562	1.52772	1.59248	1.37817	1.68593	1.38884	1.53077	1.85214
COPB1	0.723546	0.623348	0.759888	0.687644	0.554235	0.790683	0.703629	0.783356	0.849283	0.711006	0.90481
COPB2	0.910843	0.801917	0.93274	0.824945	0.878169	0.986364	0.827343	0.967357	0.950105	0.899415	1.04745
COPE	1.5709	1.32056	1.35682	1.50917	1.16122	1.66642	1.52166	1.48224	1.8098	1.41207	1.57232
COPG1	1.34301	0.727043	1.1194	1.05623	0.771184	1.18817	1.14968	0.878497	1.27683	1.04033	1.57813
COPG2	0.0692459	0.0551544	0.0902539	0.0501316	0.0827201	0.0773728	0.0735377	0.0455509	0.08267	0.0771727	0.0609911
COPRS	0.532068	0.145029	0.309893	0.321447	0.133859	0.298722	0.471412	0.287011	0.745667	0.421995	0.652746
COPS2	0.375068	0.315284	0.402283	0.325713	0.37122	0.340691	0.594821	0.513611	0.384373	0.284122	0.525264
COPS3	0.224711	0.207698	0.304168	0.184576	0.255823	0.238779	0.223537	0.224225	0.536678	0.218452	0.256029
COPS4	0.186687	0.115859	0.145615	0.109512	0.153218	0.14286	0.154879	0.110672	0.17164	0.178926	0.214547
COPS5	0.204435	0.221809	0.209646	0.185958	0.217769	0.290236	0.188381	0.191472	0.241128	0.249781	0.222267
COPS6	0.728714	0.529484	0.610949	0.552551	0.552414	0.657594	0.551756	0.832778	0.731698	0.666426	0.645731
COPS7A	0.545444	0.367086	0.535082	0.4742	0.429461	0.554356	0.422749	0.418138	0.619689	0.537237	0.58652
COPS7B	0.222838	0.221711	0.318971	0.199475	0.25352	0.318959	0.19429	0.240065	0.255035	0.173588	0.303208
COPS8	0.267776	0.184562	0.229432	0.22901	0.222334	0.279587	0.287795	0.263015	0.319613	0.218131	0.332708
COPS9	0.698398	0.609987	0.528878	0.462088	0.633014	0.664136	0.616567	0.708083	0.759207	0.688492	0.84208
COPZ1	1.34946	1.12822	1.1427	1.09445	1.14206	1.3193	1.34232	1.42161	1.41849	1.19528	1.81165
COQ10B	0.364061	0.525365	0.348261	0.485539	0.585357	0.399187	0.609095	0.357794	0.346388	0.270719	0.356962
COQ2	0.264393	0.128757	0.228304	0.17789	0.194891	0.165871	0.127972	0.135194	0.374526	0.234417	0.134886
COQ4	0.143266	0.0781847	0.125147	0.111929	0.103097	0.128328	0.0966151	0.126614	0.13606	0.23577	0.186065
COQ5	0.216701	0.152479	0.182142	0.153496	0.146877	0.20805	0.194725	0.227156	0.279993	0.185206	0.197837
COQ6	0.153385	0.10683	0.174534	0.157999	0.117763	0.0948954	0.192796	0.141569	0.182843	0.17803	0.205027
COQ7	0.0917331	0.0718654	0.106724	0.0698452	0.0883995	0.0869797	0.0837006	0.134819	0.146991	0.115743	0.105229
COQ8A	0.102947	0.147035	0.0977428	0.0728225	0.13408	0.0877398	0.079836	0.265064	0.114601	0.160417	0.180752
COQ8B	0.0891002	0.0997392	0.0811266	0.0625428	0.155853	0.08081	0.0787803	0.0650993	0.0884837	0.106525	0.090754
COQ9	0.135381	0.0781679	0.11502	0.0817277	0.0787764	0.10678	0.0877731	0.121773	0.14354	0.0904946	0.131687
CORO1A	1.30132	2.90823	2.14805	1.40918	3.81814	1.99831	1.00414	3.13815	2.63229	1.51719	0.709107
CORO1B	0.378967	0.22076	0.394475	0.265666	0.300829	0.316899	0.216501	0.265883	0.284726	0.33974	0.400137
CORO1C	1.97285	1.18556	1.33823	1.68456	0.963922	1.56236	2.56076	1.37866	1.90856	1.57659	2.96278
CORO2A	0.118737	0.142592	0.0836752	0.0859793	0.30442	0.106856	0.0741103	0.122828	0.0599854	0.08742	0.165045
CORO7	0.218537	0.151851	0.211478	0.183503	0.226545	0.189167	0.123801	0.186612	0.158079	0.284431	0.115992
COTL1	3.35169	7.17825	4.74324	3.64333	15.0008	6.16919	3.15276	7.77664	5.65124	3.31905	2.68661
COX10	0.119034	0.0857686	0.124855	0.0670192	0.111064	0.0877131	0.0968624	0.112913	0.106445	0.0751534	0.110086
COX11	0.103467	0.0558414	0.100029	0.0435538	0.0546889	0.0633529	0.0520354	0.0743912	0.0854992	0.109106	0.0760227
COX14	0.457167	0.306829	0.357485	0.257419	0.310603	0.400987	0.319807	0.379904	0.487075	0.368083	0.476675
COX15	0.339115	0.24562	0.340594	0.181791	0.309754	0.289915	0.304347	0.316831	0.409489	0.345702	0.329954
COX16	0.0393225	0.0409099	0.0467576	0.0319682	0.0509155	0.0395941	0.023275	0.0729317	0.0518082	0.0264522	0.0379701
COX17	0.686889	0.6319	0.589452	0.71293	0.937721	0.763715	0.704271	0.704541	0.98534	0.69377	0.920206
COX18	0.116201	0.070573	0.131245	0.0422359	0.152907	0.100619	0.0679839	0.122903	0.119708	0.103279	0.089514
COX19	0.142486	0.222058	0.182509	0.157465	0.175603	0.135986	0.145274	0.237942	0.205945	0.149567	0.121916
COX20	0.751535	0.446914	0.707217	0.70149	0.735109	0.854858	1.1383	0.487346	1.17477	0.592514	1.17691
COX4I1	3.03488	2.62749	2.51847	2.24645	2.78736	2.82773	2.6062	3.24521	3.57354	2.93987	3.23865
COX5A	1.67228	1.06732	1.44902	1.18197	1.44302	1.73236	1.26373	1.61369	2.71805	1.49175	2.02932
COX5B	1.32799	0.89417	1.0569	0.956121	1.08982	1.33157	1.24091	1.33902	1.42469	1.24919	1.65809
COX6A1	2.44076	1.50649	1.96916	1.93344	1.7674	2.43482	2.24086	2.11438	3.22146	1.84223	2.85087
COX6B1	2.39377	1.9762	1.88853	2.21566	2.46867	2.50016	2.57967	2.73426	2.53872	2.64582	2.76175
COX6C	4.73902	2.98539	3.78383	3.38188	4.55657	4.60213	3.30611	4.55056	6.16265	4.51572	5.6485
COX7A2	1.2311	1.00838	1.01174	1.17962	1.20246	1.44476	1.23733	1.16234	1.53058	1.0686	1.70107
COX7A2L	0.968196	1.13907	0.923904	0.777421	1.19789	0.997684	0.932846	1.34825	1.03449	1.03813	1.15486
COX7B	1.0388	0.770384	0.80643	0.847058	0.830961	1.24324	0.968392	1.03108	1.48675	0.889264	1.22665
COX7C	3.54209	3.06628	3.20184	2.72296	3.77542	3.74614	3.25971	4.34226	4.56975	3.0708	4.09443
COX8A	2.70301	1.78977	1.92669	2.29284	2.06132	2.82361	2.6398	2.344	3.8737	2.56889	3.22037
CP	0.0537745	0.0186677	0.0226241	0.0700315	0.0165542	0.00282313	0.253529	0.0323631	0.0507956	0.00601415	0.227943
CPD	0.319923	0.735673	0.258831	0.516394	0.294963	0.378126	0.557488	0.602649	0.32531	0.312001	0.457826
CPE	0.0280551	0.03133	0.0477227	0.0171182	0.0387236	0.0356072	0.0345267	0.0961858	0.0355476	0.0502164	0.0272286
CPEB2	0.17661	0.170564	0.231637	0.208979	0.22419	0.196528	0.30522	0.259826	0.132499	0.172004	0.230699
CPEB3	0.106628	0.126583	0.171899	0.130567	0.164408	0.134569	0.115683	0.182152	0.169636	0.158199	0.0755758
CPEB4	0.552856	0.727398	0.630188	0.602488	0.563476	0.438303	0.871108	0.614011	0.381041	0.477511	0.739999
CPLANE1	0.137461	0.056829	0.1948	0.0729448	0.0343316	0.0707502	0.0970052	0.079849	0.164591	0.122033	0.127117
CPLX1	0.00402197	0.0077441	0.00713737	0.00124835	0.00266686	0.00136633	0.00687895	0.0179283	0.0117528	0.00106341	0
CPM	3.45846	0.626376	1.02908	1.27268	0.264296	0.89491	1.20949	0.954749	1.34793	3.2227	4.20695
CPNE1	0.727651	0.617268	0.825897	0.646519	0.840579	0.654685	0.780299	0.946727	0.847362	0.849089	0.683786
CPNE2	0.590627	0.385949	0.362579	0.431042	0.161387	0.358037	0.30549	0.46013	0.394216	0.590308	0.356303
CPNE3	0.541464	0.798463	0.674318	0.390317	0.806749	0.430298	0.522172	0.817125	0.55031	0.446566	0.550814
CPNE8	0.154555	0.195544	0.164181	0.138561	0.112743	0.15335	0.10104	0.257825	0.0736997	0.165352	0.154383
CPOX	0.0775215	0.0718289	0.0802992	0.0730375	0.0583791	0.053366	0.0504002	0.073335	0.100278	0.0999155	0.141109
CPPED1	0.570235	1.98064	0.541735	0.586508	2.43689	0.653134	0.453701	1.68342	0.495451	0.581827	0.612252
CPQ	0.473802	0.43552	0.366166	0.331788	0.307034	0.238212	0.374866	0.373646	0.256187	0.47573	0.541293
CPSF1	0.213825	0.162385	0.219925	0.188296	0.173492	0.226819	0.134166	0.249775	0.239135	0.161988	0.160479
CPSF2	0.496951	0.490581	0.549575	0.375439	0.568302	0.513074	0.317463	0.600689	0.635514	0.471778	0.464575
CPSF3	0.317862	0.229605	0.399021	0.259585	0.267165	0.349588	0.228267	0.320488	0.528317	0.272335	0.293397
CPSF4	0.146442	0.135634	0.167059	0.116246	0.131667	0.136063	0.0724072	0.203959	0.210779	0.156203	0.0716508
CPSF6	0.201457	0.210223	0.319781	0.177039	0.294374	0.242631	0.187327	0.262699	0.313449	0.211119	0.173692
CPSF7	0.281995	0.334184	0.318581	0.261605	0.245779	0.300862	0.317731	0.357439	0.398566	0.304284	0.260587
CPT1A	0.616377	1.05716	0.628698	0.675974	1.14318	0.723219	0.439688	0.987769	0.604915	1.26694	0.746971
CPT2	0.256957	0.1317	0.26411	0.120744	0.13197	0.1759	0.219371	0.226103	0.237299	0.206522	0.318809
CPTP	0.106865	0.0454959	0.0805304	0.0607392	0.0724912	0.0731622	0.076949	0.0520624	0.118311	0.055696	0.0883826
CPVL	2.1807	3.96097	1.40463	2.03226	2.08457	2.10578	0.820079	4.49378	1.17156	4.32974	1.69042
CR1	0.203787	0.534638	0.0617367	0.253657	0.274074	0.0977939	0.131419	0.466542	0.102994	1.10909	0.143153
CRABP1	0.110786	0.0826069	0.0655892	0.125844	0.0387218	0.123055	0.114814	0.0457492	0.0788071	0.0893611	0.0221901
CRABP2	0.35403	0.401066	0.30877	0.262968	0.270751	0.285586	0.430027	0.402422	0.538393	0.295162	0.687431
CRACR2A	0.0216332	0.0203562	0.0199719	0.0191715	0.0412425	0.0194777	0.0240923	0.0332338	0.028865	0.0191753	0.0118791
CRACR2B	0.244596	0.104785	0.265311	0.0819605	0.193823	0.17111	0.182329	0.247093	0.243885	0.160675	0.185038
CRADD	0.0335431	0.074894	0.0582081	0.122048	0.109041	0.0691686	0.0887002	0.0544485	0.0651863	0.0565492	0.154613
CRAMP1	0.0689434	0.0724664	0.123889	0.0571612	0.0802849	0.131109	0.0760543	0.118337	0.0678283	0.0734147	0.0763906
CRAT	0.207667	0.12323	0.231361	0.137793	0.0984894	0.143224	0.14952	0.157526	0.250661	0.0893232	0.200497
CRB3	0.00789341	0.00513534	0.0102647	0.0106267	0	0.00573808	0.0207522	0.0057353	0.00640872	0.00585283	0.00161954
CRBN	0.271216	0.360536	0.352482	0.194427	0.437609	0.313144	0.289296	0.545522	0.249232	0.35977	0.251007
CRCP	0.139496	0.138988	0.155404	0.172472	0.192142	0.145951	0.139756	0.117385	0.169677	0.116954	0.124119
CREB1	0.437918	0.413885	0.542107	0.375197	0.428387	0.40715	0.359501	0.515024	0.397985	0.566241	0.352396
CREB3	0.213246	0.131375	0.192912	0.218528	0.145719	0.283822	0.221506	0.174704	0.259595	0.193322	0.323115
[truncated: 18,580 more rows]

## Sheet: Neutro
	0	1	2	3	4	5
A1BG	0.00333888	0.0288645	0.0456209	0.0177288	0.0263209	0
A2M	0.101897	0.0861757	0.102966	0.0714806	0.110374	0.593519
A2ML1	0.00550546	0	0.00500686	0	0	0.0635938
A4GALT	0.00565247	0.010553	0.00478678	0.0116128	0.0239737	0.050551
AAAS	0.0739388	0.0655452	0.124544	0.162282	0.0822757	0.0141119
AACS	0.0698093	0.0710619	0.153969	0.071938	0.0366812	0.108566
AAGAB	0.11005	0.106401	0.205988	0.239937	0.225425	0.0631769
AAK1	0.266576	0.219659	0.161175	0.320851	0.164918	0.147998
AAMDC	0.0609962	0.0289696	0.0832182	0.0802309	0.079238	0.0295257
AAMP	0.325619	0.224371	0.378692	0.407797	0.238973	0.435881
AAR2	0.0257488	0.0219951	0.0771738	0.018423	0.0392214	0
AARS	0.0464773	0.034706	0.196422	0.167373	0.0531172	0.15064
AASDH	0.0565959	0.158166	0.0401422	0.0804734	0.0525105	0.0558229
AASDHPPT	0.0874546	0.0763033	0.0364342	0.185321	0.119553	0.218913
AATF	0.257063	0.433519	0.404967	0.422065	0.321468	0.321514
AATK	0.399148	0.61724	0.281461	0.607853	0.362224	0.576909
ABAT	0.169019	0.358626	0.162637	0.23315	0.112115	0.159581
ABCA1	0.563495	0.689556	0.995672	0.438071	0.74588	0.577319
ABCA2	0.167486	0.151109	0.0845968	0.178084	0.120824	0.0244501
ABCA5	0.140908	0.12242	0.128985	0.152953	0.134605	0
ABCA7	0.918418	0.931493	0.720514	1.00887	0.761992	0.454634
ABCB10	0.00709646	0.0198704	0	0.0479063	0	0.047868
ABCB7	0.066164	0.0540702	0.053246	0.0644995	0.0594794	0.0384894
ABCB8	0.0504757	0.0196445	0.0473266	0.0324434	0.0326255	0.0438812
ABCC1	0.0724301	0.138018	0.164204	0.112697	0.0928334	0.212063
ABCC10	0.076239	0.0271599	0.043418	0.0425503	0.031371	0
ABCC11	0.0813208	0.0705587	0.175846	0.0621852	0.0336773	0.0618108
ABCC5	0.253287	0.388698	0.223255	0.31524	0.29451	0.532005
ABCD1	0.128922	0.120548	0.0768018	0.153728	0.0932727	0.0930368
ABCD3	0.0950969	0.139398	0.142706	0.162972	0.176854	0.122867
ABCD4	0.0621846	0.136231	0.0750307	0.178776	0.0503067	0.194215
ABCE1	0.115012	0.113183	0.159468	0.219605	0.248254	0.187893
ABCF1	0.453449	0.2814	0.78747	0.313255	0.456298	0.18727
ABCF2	0.0195204	0.0263598	0.0550079	0.0383605	0.059452	0
ABCF3	0.0719462	0.0953501	0.116401	0.0838188	0.091071	0.0517373
ABCG1	0.401286	0.531906	0.538133	0.357922	0.246055	0.389632
ABHD10	0.0403131	0.0554115	0.0504572	0.082383	0.0407667	0
ABHD11	0.187748	0.206426	0.305209	0.247495	0.161739	0.285975
ABHD12	0.108204	0.0708725	0.0852799	0.104146	0.046853	0.228395
ABHD13	0.19532	0.253373	0.117856	0.203764	0.20081	0.146916
ABHD14A	0.0337218	0.05891	0.0536461	0.0973569	0.0290715	0
ABHD14B	0.0601835	0.0379721	0.0511632	0.0430987	0.0331078	0.229406
ABHD15	0.0127302	0.0150546	0.0216824	0.0292776	0.0224134	0.116687
ABHD17A	0.172528	0.113583	0.120525	0.191565	0.142782	0.212301
ABHD17B	0.0297605	0.0724786	0.0536481	0.0561404	0.0805373	0.0623939
ABHD17C	0.0981281	0.0817039	0.0517278	0.00945601	0.0445487	0
ABHD18	0.139291	0.163435	0.133971	0.12175	0.114867	0.23201
ABHD2	1.66889	2.12948	1.54485	2.38194	1.92669	1.43167
ABHD3	0.809003	0.826957	0.859761	0.78087	0.829077	0.786752
ABHD4	0.288388	0.322155	0.339259	0.365154	0.285554	0.574493
ABHD5	2.33643	2.89994	2.04641	2.39886	1.97743	2.70762
ABHD6	0.0243497	0.0100285	0.0710979	0.0381019	0.034548	0.0295257
ABHD8	0.044702	0.0524429	0.0377968	0.0221313	0.032534	0.12868
ABI1	0.738749	0.653696	0.846004	0.954461	0.797156	0.730863
ABI2	0.106504	0.146644	0.0977803	0.171187	0.0802152	0.0910848
ABI3	0	0.00472282	0.0488915	0.00833819	0.0427475	0.0788561
ABL1	0.0560238	0.0627357	0.107568	0.121035	0.0934488	0
ABL2	0.174029	0.0877137	0.186493	0.115771	0.189817	0.12144
ABLIM1	0.132851	0.176307	0.124424	0.18322	0.181763	0.246979
ABR	0.264053	0.259746	0.268575	0.230468	0.254343	0.128839
ABRACL	0.103359	0.11722	0.212797	0.253242	0.244631	0
ABRAXAS1	0.0317825	0.0264295	0.0437666	0.0350655	0.0431629	0.0197229
ABRAXAS2	0.0443382	0.071728	0.0539727	0.0907179	0.0907873	0.212358
ABT1	0.078875	0.0764844	0.118585	0.113347	0.0983597	0.0980182
ABTB1	2.69456	3.794	2.18454	2.97572	2.33029	2.90167
AC004069.1	0.119792	0.0555824	0.0513459	0.0912756	0.00718675	0.0958515
AC004233.3	0.0931598	0.208167	0.0628812	0.131736	0.135801	0.032877
AC004687.1	0.621074	0.555211	0.515495	0.758364	0.863699	0.864379
AC005261.1	0.128517	0.161002	0.193247	0.269051	0.302307	0.13307
AC005280.2	0.776375	0.537883	0.495777	0.355037	0.358717	0.611067
AC005332.4	0.0221575	0.00397398	0.00561731	0.00972233	0.0111473	0.0270871
AC005332.5	0.0172475	0.0427194	0.0676503	0.083112	0.0207928	0
AC005332.6	0.0713668	0.10659	0.149473	0.117821	0.0819215	0.0772786
AC006449.6	0.210994	0.0662718	0.248198	0.0490525	0.13498	0.133376
AC007032.1	0.699756	0.699524	0.910455	0.936607	0.850749	1.00368
AC007298.2	0.297905	0.50231	0.223981	0.350698	0.342659	0.471545
AC007952.4	0.190133	0.239025	0.323754	0.580872	0.309229	1.06804
AC008105.3	0.509547	0.581833	0.468983	0.519439	0.53773	0.623265
AC008124.1	0.0679791	0.0997718	0.0697983	0.083288	0.0508381	0.245375
AC008771.1	0.0746674	0.0372317	0.041255	0.0428151	0.00674998	0.0603996
AC009119.1	0.019821	0.00456637	0.0385515	0	0.00644381	0.144118
AC009506.1	0.154059	0.228168	0.257982	0.27691	0.176738	0.23521
AC009948.1	0.025854	0.00775824	0.0169538	0.0336017	0	0
AC010422.3	0.0127933	0.0161224	0.0303742	0.00251145	0.0458709	0.196979
AC010642.2	0.0199462	0.0336515	0.0174446	0.035609	0.00709493	0.032877
AC012306.2	0.0421792	0.0199801	0.0193236	0.0174925	0	0.0608628
AC012313.1	0.0302543	0.0301584	0.0497051	0.0538094	0.0253286	0
AC012368.1	2.89286	2.13631	3.55905	2.84489	3.71898	2.78458
AC013394.1	0.189056	0.234331	0.218944	0.151723	0.159076	0.105855
AC015912.3	0.0710422	0.0844868	0.197522	0.0378444	0.16897	0
AC016831.6	0.153823	0.106282	0.170787	0.186884	0.148195	0.158971
AC016957.2	0.310433	0.208832	0.16578	0.237077	0.194667	0.02405
AC018647.2	0.015407	0	0.00418843	0.0182868	0.026758	0
AC020916.1	2.89563	2.20827	3.33686	2.56922	2.73593	2.67586
AC020922.2	0	0	0.0210476	0	0.0204082	0
AC020978.5	0.064537	0.0376657	0.0286727	0.0121546	0.0311154	0.209988
AC021054.1	0.0922349	0.087906	0.118336	0.065109	0.0628427	0.14944
AC022007.1	0.0190169	0.0309437	0.0192875	0.0236462	0.0112293	0
AC023043.1	0	0.0111111	0.0109147	0	0	0
AC023157.3	5.72887	4.49002	5.63947	4.04395	6.02771	6.18078
AC026401.3	0.160647	0.306755	0.259073	0.267685	0.218123	0.365382
AC026979.2	0.143974	0.210034	0.0872795	0.170741	0.154036	0.0644197
AC027097.1	0.0265084	0.0273026	0.0631715	0.0110688	0.017515	0.047868
AC027644.3	0.139023	0.113816	0.131166	0.120091	0.182151	0.0511373
AC034199.1	0.107076	0.0328807	0.157827	0.035396	0.0883085	0.212602
AC036176.1	0	0.00501833	0	0.00277426	0	0
AC040970.1	0.0754258	0.0716574	0.0838894	0.0712734	0.0475535	0
AC044849.1	0.0968775	0.0815728	0.068922	0.106526	0.0811174	0.129815
AC060780.1	0.157867	0.173791	0.193348	0.258258	0.242945	0.447193
AC067852.2	0.0427881	0.0337317	0.0283784	0.0394932	0.0250326	0
AC068888.1	0.0161977	0.0136898	0.0484623	0.0563129	0.0301327	0.0512033
AC073111.5	0.0325428	0.0148318	0.0325528	0.0502641	0.0315065	0
AC073335.2	0.0592688	0.0940162	0.0736597	0.136532	0.0808471	0
AC074117.1	0.0242807	0.0427377	0.0477355	0.0674125	0.0187385	0.0359118
AC079630.1	0.177771	0.124514	0.132348	0.177698	0.200978	0.220091
AC083862.2	0.228124	0.265181	0.18963	0.271575	0.460975	0.19873
AC087239.1	0.175548	0.130202	0.1729	0.146804	0.161867	0.408523
AC087741.1	0.0556714	0.0515955	0.100908	0.0851935	0.0980786	0.0351796
AC091271.1	0.0969938	0.0812955	0.179341	0.242514	0.0841657	0.0239051
AC092368.3	0.119121	0.165672	0.0463852	0.11462	0.0516941	0.108907
AC092683.1	0.166135	0.211969	0.204201	0.244527	0.187202	0.0644197
AC092747.4	0.0308639	0.060164	0.0404017	0.0574865	0.0214508	0.245801
AC092803.2	0.0102045	0.0074012	0.0341774	0.0591103	0.0218718	0.0372956
AC093323.1	0.0218919	0.0200531	0.0357999	0.043235	0.0363846	0
AC093673.1	0.150026	0.187986	0.111281	0.187918	0.113999	0.276296
AC096667.1	0.124554	0.187255	0.124991	0.0980388	0.104664	0.160724
AC097376.2	0.286494	0.261247	0.223893	0.247539	0.437844	0.11613
AC099524.1	0.146298	0.280032	0.191517	0.263546	0.221835	0.131208
AC100810.1	0.0154354	0.0289226	0.0344291	0.0172504	0.00750459	0
AC103691.1	0.162623	0.167862	0.295189	0.214035	0.209482	0.323032
AC108134.3	0.253101	0.267905	0.197731	0.240967	0.20225	0.14167
AC118549.1	0.100379	0.037099	0.0672179	0.0659945	0.056149	0.142063
AC132872.1	0.562756	0.593948	0.506725	0.667054	0.485507	0.25576
AC136475.5	0.355234	0.228803	0.316941	0.228843	0.450023	0.358463
AC136475.9	0.256519	0.152548	0.209817	0.198593	0.375818	0.414557
AC245128.3	9.72497	11.0429	6.3577	5.11514	5.8625	5.99329
AC245297.3	0.185086	0.2351	0.301261	0.261521	0.255943	0.283289
ACAA1	0.517004	0.575338	0.462954	0.452841	0.386209	0.241401
ACAA2	0.0166682	0.0316331	0.0471169	0.0679632	0.0195002	0.146187
ACACA	0.0909956	0.0854639	0.104368	0.137407	0.059766	0.0729961
ACAD10	0.105548	0.0927425	0.0892237	0.211325	0.068315	0.169177
ACAD8	0.061953	0.10861	0.0550303	0.0785905	0.0450994	0.149704
ACAD9	0.060301	0.0366585	0.0671978	0.0737082	0.0346119	0.0644043
ACADM	0.0841574	0.0421662	0.078789	0.0995704	0.0466058	0.0141119
ACADSB	0.153243	0.158748	0.207449	0.213391	0.109748	0.223646
ACADVL	0.915055	0.846061	1.14805	1.14923	0.769138	1.1217
ACAP1	0.889173	1.26258	0.560114	0.996317	0.595075	0.756882
ACAP2	1.48366	2.01432	1.64226	1.52551	1.51502	1.34466
ACAP3	0.105966	0.11974	0.0713528	0.104614	0.0741072	0.116901
ACAT1	0.0404467	0.0316205	0.0663687	0.0549375	0.0209374	0.0532404
ACAT2	0.0721961	0.0502161	0.153281	0.0659385	0.0421036	0.0759726
ACBD3	0.191826	0.23319	0.296972	0.295876	0.146832	0.0197229
ACBD5	0.1093	0.10946	0.165245	0.131377	0.0623903	0.0707002
ACBD6	0.0890455	0.135679	0.0998672	0.163022	0.0486755	0.0899831
ACD	0.123294	0.0773186	0.122666	0.043621	0.0656008	0.0244501
ACER3	0.103739	0.0322387	0.106491	0.112767	0.124723	0.0597383
ACIN1	0.841332	1.03422	1.04136	1.13619	1.08169	1.12856
ACLY	0.281304	0.152224	0.219705	0.293655	0.142494	0.277741
ACO1	0.0856173	0.0470146	0.0251531	0.059185	0.112045	0
ACO2	0.333867	0.168526	0.315882	0.265385	0.384596	0.46548
ACOT13	0.157353	0.148744	0.1056	0.201128	0.155957	0.0660858
ACOT2	0.0325621	0.0377545	0.0258062	0.0205479	0	0.14631
ACOT7	0.0360029	0.0209159	0.048814	0.00566836	0.00849616	0.0580154
ACOT8	0.0949975	0.109519	0.0909741	0.112204	0.109412	0.098185
ACOT9	0.703519	0.452317	0.753645	0.414571	1.18112	0.800777
ACOX1	0.651549	1.01588	0.650787	0.895661	0.69096	0.754463
ACOX3	0.135631	0.0413333	0.075033	0.0812897	0.0231727	0
ACP1	0.126686	0.101484	0.149592	0.0553999	0.102557	0.187213
ACP2	0.0343164	0.0300327	0.0624715	0.0414299	0.0814129	0.0488701
ACP5	0.0992188	0.0522517	0.124649	0.167291	0.0721046	0.77035
ACP6	0.154936	0.144316	0.136752	0.12056	0.0581894	0.141219
ACSF2	0.0408789	0.046141	0.0770657	0.0572338	0.0175035	0.198785
ACSF3	0.0346124	0.0477635	0.062643	0.0845023	0.0527888	0.146867
ACSL1	3.27622	4.79849	2.42381	2.90601	3.2896	2.76328
ACSL3	0.559029	0.340389	0.402034	0.429233	0.261582	0.449146
ACSL4	0.786809	0.991224	0.579353	0.77237	0.854253	0.51917
ACSL5	0.118137	0.115243	0.420887	0.130783	0.149149	0.076097
ACSL6	0.0114116	0.00336984	0	0.0127073	0	0
ACSS1	0.0390334	0.0465753	0.0224454	0.127809	0.0128487	0
ACSS2	0.11102	0.207655	0.153867	0.169095	0.123622	0.0745887
ACSS3	0.0461887	0.0637237	0.0123665	0.0982284	0	0
ACTA2	0.0368164	0.0557615	0.0493586	0.121104	0.146512	0.0346572
ACTB	114.744	133.958	92.2478	111.852	102.581	114.725
ACTG1	22.3379	22.6956	19.0713	21.6647	17.8949	21.0274
ACTL6A	0.0797752	0.100427	0.144568	0.0941396	0.0557417	0.103305
ACTN1	4.61115	6.53576	3.73774	5.80764	4.9756	4.9006
ACTN4	2.62487	3.63595	2.95658	3.83726	2.90692	2.76319
ACTR10	0.255771	0.283737	0.273443	0.287838	0.268802	0.270578
ACTR1A	0.338406	0.40686	0.385136	0.39964	0.341988	0.459182
ACTR1B	0.136265	0.242467	0.168878	0.28403	0.185131	0.0905833
ACTR2	3.92412	6.22262	3.92448	5.02082	3.85689	3.66182
ACTR3	5.87884	6.71403	5.67999	5.32447	5.28574	5.86885
ACTR3B	0.0223096	0.0246637	0.0199418	0.0258206	0.0219665	0
ACTR6	0.0474431	0.0772734	0.103721	0.140476	0.133539	0.0960836
ACTR8	0.00909547	0.0386279	0.0230386	0.00842602	0.0108696	0
ACVR1	0.0561316	0.0384195	0.0714964	0.0615705	0.0348163	0.0750143
ACVR1B	0.106722	0.146181	0.220877	0.135456	0.124812	0.286537
ACVR2A	0.00843949	0.0453844	0.0306911	0.0188251	0.0655635	0
ACYP2	0.0310289	0.0223948	0.049484	0.0372535	0.0481486	0.0562873
ADA	0.00882021	0.0151616	0.058349	0.0344277	0.0210617	0
ADA2	0.110036	0.140521	0.11683	0.183915	0.0451748	0.17225
ADAM10	0.76307	1.19622	1.02077	1.21065	1.00069	1.33281
ADAM15	0.0845534	0.141743	0.128715	0.17294	0.106199	0
ADAM17	0.976327	0.875293	1.04368	0.940037	0.709739	0.600885
ADAM19	0.420261	0.868578	0.207092	0.505339	0.393132	0.542526
ADAM28	0.131184	0.146009	0.157175	0.17486	0.123758	0.231133
ADAM8	5.81109	5.64086	4.73106	5.87925	5.52668	4.84635
ADAM9	0.110695	0.162291	0.116556	0.0948237	0.120315	0.0384521
ADAMTS1	0.00358484	0.0361865	0.0134415	0.0529215	0.0108696	0
ADAMTS4	0.0174815	0.0121092	0.00962162	0.0191084	0.0134872	0.0608628
ADAMTSL4	0.380005	0.376475	0.353613	0.408441	0.381341	0.220309
ADAP1	0.189337	0.334087	0.193611	0.286723	0.231316	0.340916
ADAP2	0.0283124	0.023349	0.0734761	0.0812132	0.0670972	0.393525
ADAR	3.41415	3.72612	3.00456	3.51903	6.04325	3.63071
ADARB1	0.0407772	0.0448855	0.06956	0.0149397	0.033184	0.1078
ADAT1	0.138843	0.106928	0.167274	0.140839	0.0954442	0
ADAT2	0.0288137	0.0255735	0.0194193	0.0499587	0.0201955	0.0979816
ADCK2	0.00707977	0.0249627	0.0318136	0	0.00991678	0
ADCY3	0.0342829	0.0598314	0.114234	0.0648899	0.0656376	0.0739984
ADCY6	0.0647542	0.0692512	0.129859	0.143449	0.0756249	0
ADCY7	0.240946	0.314685	0.230906	0.300182	0.303203	0.10486
ADD1	1.03213	1.5803	1.09165	1.3514	1.05306	1.3236
ADD3	0.927624	1.80175	0.767067	1.39855	0.766161	0.851023
ADGRA3	0.0383418	0.0372128	0.060779	0.066099	0.0351746	0
ADGRE1	0.0436382	0.0607033	0.0620842	0.0303435	0.166315	0
ADGRE2	3.1535	2.11145	3.45679	3.00424	2.55404	2.8263
ADGRE3	0.800672	1.13732	0.638764	0.840812	0.666136	0.930058
ADGRE5	3.98547	4.14825	3.78002	5.78042	4.91894	4.67269
ADGRG1	0.0353776	0.052667	0.0309244	0.0754075	0.0340431	0
ADGRG3	2.22066	2.40007	1.70679	1.76483	1.80547	1.38251
ADGRG5	0.00772573	0.00991262	0.025555	0	0.0196028	0.0388663
ADGRL1	0.0727814	0.106081	0.126507	0.18959	0.0976119	0.0641075
ADGRL2	0.0511822	0.00853214	0	0.03635	0.0152095	0
ADH5	0.148732	0.146816	0.112876	0.172764	0.0334281	0.130007
ADI1	0.130385	0.169164	0.192825	0.238775	0.0785128	0.0708653
ADIPOR1	1.79109	2.33586	1.7956	1.61612	1.60702	1.46409
ADIPOR2	0.309266	0.230915	0.350543	0.368452	0.275897	0.263236
ADIRF	0.147963	0.0900253	0.185332	0.0725548	0.0383667	0.145405
ADK	0.0591861	0.106667	0.102383	0.155346	0.0817683	0.285622
ADM	8.02205	8.06794	5.51182	6.447	6.81007	8.31936
ADM2	0.0441085	0.0239583	0.0192597	0.0344434	0.0543792	0.0814837
ADNP	0.232029	0.234581	0.359372	0.236443	0.241829	0.097978
ADNP2	0.201374	0.173023	0.305405	0.238277	0.200106	0.251164
ADO	0.0359921	0.0287012	0.0527913	0.0177688	0.0191524	0.130486
ADORA2A-AS1	0.0675112	0.0392714	0.0276119	0.0418327	0.0501074	0.0593162
ADPGK	0.503188	0.566389	0.868956	0.538568	0.713924	0.548328
ADPRH	0.00820485	0.0212041	0.0232854	0	0.0399214	0.0361407
ADPRHL1	0.00693807	0.0172071	0.0126045	0.00808747	0.0104245	0
ADPRHL2	0.0712641	0.0959087	0.102944	0.0882899	0.128661	0.123278
ADRB2	0.0722981	0.124185	0.124145	0.102832	0.0544067	0.131207
ADRM1	0.202461	0.372852	0.490101	0.432759	0.354871	0.504865
ADSL	0.00343924	0	0.0299558	0.0186123	0.0101812	0
ADSS	0.169608	0.262894	0.137135	0.332296	0.112558	0.244144
AEBP2	0.0470015	0.0755882	0.157574	0.153074	0.11509	0.210226
AEN	0.00433781	0.00797395	0.0126418	0.0755966	0.00512478	0
AES	0.377091	0.377738	0.494223	0.865243	0.40511	0.898894
AF001548.2	0.127609	0.136061	0.174908	0.230093	0.090343	0.162528
AF117829.1	0.0587228	0.0213748	0.05942	0.0138642	0.0949236	0.0141119
AFAP1L2	0.0133752	0	0.0146751	0	0.0309339	0.0985702
AFDN	0.375033	0.461468	0.310349	0.432649	0.39297	0.392193
AFF1	0.442638	0.398343	0.686256	0.562107	0.877696	0.804467
AFF3	0.226083	0.195476	0.305004	0.311122	0.281613	0.23236
AFF4	0.478093	0.477161	0.850533	0.580763	0.64328	0.553701
AFG3L2	0.125439	0.122284	0.135215	0.126122	0.0764803	0.184849
AFMID	0.125657	0.195205	0.166199	0.089198	0.0386841	0.0417787
AFTPH	0.738958	0.842364	0.981774	0.940015	0.978903	0.632722
AGA	0.0738624	0.0601118	0.0629511	0.0927038	0.0752157	0.0740129
AGAP1	0.0544974	0.0551255	0.105175	0.0787679	0.0614886	0
AGAP2	0.273363	0.303423	0.113713	0.175926	0.261688	0.11752
AGAP2-AS1	0.0106483	0.00854867	0	0	0	0
AGAP3	0.0775228	0.0696376	0.462157	0.100991	0.0547037	0.0438589
AGAP4	0.316946	0.230062	0.222372	0.238386	0.276644	0.347943
AGAP6	0.124442	0.0692121	0.18115	0.130869	0.115692	0.0607894
AGBL5	0.00409845	0	0.00482049	0.0128272	0.00443304	0
AGER	0.20207	0.269979	0.283956	0.237429	0.22063	0.154236
AGFG1	0.361045	0.555718	0.419869	0.641708	0.451639	0.615839
AGFG2	0.0570387	0.0264787	0.0683701	0.0426099	0.0141853	0.0857074
AGGF1	0.0278181	0.0624933	0.102535	0.0906064	0.0326003	0.0685363
AGK	0.0407014	0.0416411	0.0586049	0.0906588	0.047616	0.0646295
AGL	0.150791	0.148978	0.128296	0.164196	0.160951	0.299513
AGO1	0.230682	0.285011	0.265422	0.15871	0.217742	0.231603
AGO2	0.966312	0.86838	0.957104	0.774291	0.979222	0.649537
AGO3	0.206261	0.221687	0.262437	0.287009	0.163287	0.0851003
AGO4	1.00489	1.30883	0.887372	1.29731	0.855315	1.34033
AGPAT1	0.265715	0.350347	0.185674	0.349879	0.229336	0.0351796
AGPAT2	0.0264921	0.05062	0.0695969	0.0161505	0.0500641	0.133011
AGPAT3	0.0947504	0.0793083	0.173564	0.159941	0.204166	0.115557
AGPAT4	0.0559259	0.0408065	0.0339624	0.0295934	0.0907022	0.0359118
AGPAT5	0.0390053	0.0403293	0.0405934	0.125313	0.0309504	0
AGPS	0.0258188	0.10096	0.0349362	0.0657526	0.012884	0.0814844
AGR2	0.315328	0.320643	0.397029	0.577042	0.340673	0.264207
AGR3	0.09536	0.0540632	0.0943257	0.123018	0.0361751	0
AGRN	0.17386	0.247609	0.178441	0.258678	0.298558	0.218592
AGTPBP1	0.740541	1.06055	0.534451	1.24695	0.510539	0.469133
AGTRAP	0.707255	0.912037	0.933758	0.703409	0.789374	0.488353
AHCTF1	1.02488	1.44927	0.972847	1.53009	0.963736	1.05269
AHCY	0.065142	0.0517193	0.140287	0.115857	0.0957559	0.0734281
AHCYL1	0.445503	0.42091	0.506902	0.548155	0.390459	0.871806
AHCYL2	0.0497533	0.048433	0.00716228	0.0181605	0.0167693	0
AHDC1	0.110281	0.0700394	0.106609	0.156014	0.0745507	0.145556
AHI1	0.195543	0.23382	0.35799	0.312469	0.094095	0.110417
AHNAK	0.682454	0.70629	0.897595	1.11959	0.64591	0.738298
AHR	0.087486	0.066341	0.0680447	0.116039	0.103771	0.0244501
AHSA1	0.107658	0.158765	0.19299	0.227001	0.152298	0.190373
AIDA	0.225461	0.165356	0.211283	0.259662	0.292081	0.462984
AIF1	6.45637	4.99112	6.78823	7.3474	5.7036	6.83187
AIF1L	0.100309	0.0701278	0.0884643	0.0867376	0.069446	0.0388663
AIFM1	0.0608571	0.0434682	0.10359	0.0690061	0.12452	0
AIFM2	0.0312458	0.0412113	0.0797514	0.0181773	0.0263053	0.0579307
AIG1	0.160481	0.21084	0.240076	0.243849	0.366893	0.221851
AIM2	0.349708	0.323423	0.130642	0.123554	0.651769	0.16064
AIMP1	0.0882659	0.094605	0.0615134	0.125627	0.0963482	0.209304
AIMP2	0.0227889	0.0292137	0.051245	0.0844278	0.0758491	0
AIP	0.215542	0.230254	0.17673	0.230093	0.167403	0.202118
AK2	0.360783	0.384317	0.459466	0.358396	0.448924	0.466548
AK3	0.0956318	0.140736	0.210392	0.149024	0.172983	0.11634
AK4	0.0782371	0.114033	0.187573	0.086063	0.102212	0.180238
AK5	0.0505488	0.0701595	0.0555159	0.226559	0.0723304	0
AK6	0.0518374	0.0132368	0.0736936	0.00714163	0.0320037	0.0828446
AK9	0.0919198	0.0638462	0.0978299	0.183578	0.0604882	0.112498
AKAP1	0.138283	0.070293	0.0820797	0.0888686	0.125934	0.130968
AKAP10	0.18555	0.264341	0.346132	0.249382	0.237554	0.282393
AKAP11	0.173215	0.109324	0.20556	0.101994	0.135201	0.479745
AKAP13	1.79698	2.94521	2.17682	2.89268	2.1976	2.53962
AKAP17A	0.568831	0.579959	0.445809	0.987676	0.494724	0.67738
AKAP7	0.0234769	0.0177153	0.0289122	0.0277271	0.0101812	0.0427153
AKAP8	0.174353	0.171852	0.350067	0.198172	0.257385	0.26106
AKAP8L	0.0685594	0.0883998	0.0847734	0.155148	0.0666236	0.0745937
AKAP9	1.06197	1.28335	1.54971	1.54865	1.38315	1.02672
AKIP1	0.0098165	0.0055139	0.0386523	0	0.0711835	0.18939
AKIRIN1	0.514613	0.627773	0.642261	0.652791	0.531831	0.589764
AKIRIN2	0.549239	0.834763	0.832936	0.678907	1.00723	0.791441
AKNA	1.81544	2.38885	1.9733	2.87878	2.01651	2.56958
AKR1A1	0.241285	0.11375	0.379084	0.199027	0.180212	0.455193
AKR1B1	0.0186628	0	0.0259732	0.0846172	0.0486256	0.175161
AKR7A2	0.0322991	0.0797187	0.087968	0.0996143	0.0289681	0.0544342
AKT1	1.29425	1.60484	1.23722	1.93084	1.28452	0.970786
AKT1S1	0.0616516	0.107256	0.0319956	0.0955417	0.052121	0.206536
AKT2	0.691049	0.595482	0.618474	0.852759	0.547482	1.04636
AKT3	0.0488943	0.057874	0.0459948	0.129699	0.00439161	0
AKTIP	0.0633764	0.0780952	0.0459187	0.121694	0.0581973	0.267603
AL021707.6	0.625187	0.309764	0.441688	0.2296	0.417615	0.226264
AL021707.7	0.144039	0.0819786	0.106936	0.0913099	0.110172	0.0817351
AL024508.2	0	0	0.0219744	0.0030897	0	0
AL031777.3	0.0753424	0.150972	0.102069	0.151014	0.0829173	0.108422
AL034397.3	3.67283	4.17108	3.01994	3.00588	2.903	2.96585
AL035071.1	0.138248	0.146724	0.192959	0.118864	0.223649	0.229403
AL035661.1	0.0595204	0.430631	0.0760889	0.178105	0.0846613	0.168783
AL118506.1	0.055405	0.0854866	0.0556371	0.0418445	0.0379667	0.0531938
AL118516.1	0.230119	0.261371	0.375243	0.186489	0.150509	0.513842
AL121603.2	0.156825	0.20872	0.15671	0.19448	0.245198	0.220819
AL121944.1	0.07558	0.0499711	0.0778132	0.0336162	0.0576368	0
AL135925.1	0.0365642	0.0265431	0.0601341	0.0294563	0.0271395	0.112005
AL136038.5	0	0.00863232	0	0.00493622	0	0
AL136295.5	0.061849	0.0604894	0.106219	0.0729341	0.0744549	0.0480418
AL136454.1	0.201665	0.274251	0.327085	0.362379	0.224039	0.156316
AL157387.1	0.23367	0.161704	0.153318	0.273814	0.159911	0.0633906
AL161421.1	0.0361829	0.028727	0.0837967	0.00661971	0.0240821	0
AL162377.1	0.0291936	0.0708056	0.0435095	0.0446987	0.0293201	0.0141119
AL354707.1	0.0201137	0.00868711	0.00342744	0.0358763	0.0325818	0.217438
AL355338.1	0.0302821	0.0197348	0.0184013	0.0371269	0.0293178	0
AL356488.3	0.145992	0.100839	0.100725	0.119397	0.138472	0.029747
AL357060.1	0.0751558	0.0370087	0.0966455	0.0789542	0.0833908	0
AL365361.1	0.0286482	0.0234005	0.0253166	0.0397592	0.0225862	0
AL390728.6	0.0507862	0.0732143	0.115578	0.131415	0.071653	0.0470172
AL391832.2	0.289793	0.344527	0.326041	0.335182	0.258164	0.0433689
AL445524.1	0.572803	0.632696	0.432078	0.635664	0.646692	0.348905
AL451165.2	0.0939993	0.07399	0.214871	0.171173	0.206164	0.180338
AL591895.1	0.0582614	0.0682751	0.0672598	0.120887	0.100952	0.050551
AL645568.1	0.0412433	0.0534587	0.0216575	0.0431213	0.07083	0
AL645608.7	0.0327498	0.0288641	0.11496	0.0266887	0.152651	0.105018
AL691432.2	0.0871598	0.0589136	0.0874604	0.0385873	0.020632	0.0866051
ALAD	0.138816	0.153709	0.136036	0.203784	0.0995522	0.0197229
ALAS1	0.198689	0.209511	0.18295	0.137868	0.0852251	0
ALCAM	0.405273	0.602474	0.798622	0.420865	0.597074	0.537913
ALDH16A1	0.0502006	0.0593633	0.044944	0.0992831	0.037554	0.0774345
ALDH18A1	0.00375995	0.0227132	0.0526718	0.0449849	0.0349516	0
ALDH1A3	0.0179298	0.0270096	0.0903186	0.0580485	0.0403414	0.0853388
ALDH1B1	0.00381414	0	0.0109647	0	0	0.190394
ALDH2	0.196232	0.135993	0.192339	0.365898	0.134648	0.18218
ALDH3A2	0.0778413	0.0843183	0.0974542	0.174453	0.0256229	0.210101
ALDH3B1	0.128231	0.342307	0.260622	0.215897	0.173341	0.184549
ALDH3B2	0.142432	0.0596243	0.410251	0.0478425	0.0498842	0.380532
ALDH4A1	0.031841	0.0395228	0.0490353	0.0365791	0.0394313	0.198283
ALDH5A1	0.0218526	0.0443913	0.0670265	0.0592764	0.0103188	0.200089
ALDH6A1	0.0522286	0.0394916	0.0778529	0.122963	0.0871264	0.0777282
ALDH7A1	0.136292	0.0841693	0.151205	0.232436	0.0989446	0.0578624
ALDH9A1	0.291146	0.393054	0.264205	0.39342	0.235181	0.412889
ALG12	0.0223153	0.0382853	0.0794136	0.0635794	0.0430835	0.0975565
ALG13	0.153021	0.194638	0.182843	0.241987	0.273868	0.305954
ALG2	0.0502811	0.0636236	0.118009	0.0930311	0.124678	0.137019
ALG3	0.0525723	0.00402474	0.053821	0.06543	0.0546826	0.0173286
ALG5	0.057324	0.0123617	0.0619698	0.0635155	0.0621125	0.0898911
ALG6	0.0994173	0.0528266	0.0196906	0.0883172	0.0237525	0.0432272
ALG8	0.047596	0.0535076	0.0661627	0.0986202	0.0304039	0.144466
ALKBH1	0.0116735	0.0307313	0.0319867	0.0417008	0.00766466	0.0991126
ALKBH2	0.0180806	0.0234161	0.0142388	0.00524087	0.0112087	0
ALKBH3	0.0187916	0.0129689	0.00690427	0	0.0164243	0
ALKBH5	0.339836	0.36288	0.330018	0.34971	0.418074	0.676272
ALKBH6	0.0279649	0.0420959	0.0231168	0.0367093	0.0492565	0
ALKBH7	0.13058	0.107863	0.113184	0.139971	0.0379551	0.136213
ALMS1	0.0453331	0.053214	0.0568148	0.0756075	0.113855	0.180032
ALOX12-AS1	0.0517279	0.0743576	0.039912	0.098772	0.108207	0
ALOX15B	0.0420303	0.0616868	0.254702	0.0338025	0.0172856	0.0801225
ALOX5	1.53681	2.54844	1.19208	1.72439	1.40869	1.24017
ALOX5AP	12.151	17.5297	13.4286	9.25133	10.1468	12.1203
ALPK1	0.791538	0.650775	0.863331	0.923384	0.81018	0.667173
ALPL	4.46425	5.75572	3.59256	4.6888	4.41535	2.81006
ALS2	0.0764875	0.0744171	0.18143	0.166248	0.0560211	0.100759
ALYREF	0.446548	0.506132	0.439754	0.478256	0.341525	0.534705
AMBRA1	0.0329022	0.0719508	0.0872374	0.0798744	0.124794	0.0754421
AMD1	0.691934	0.635729	0.728027	0.853349	0.444994	1.19408
AMDHD2	0.0367703	0.0681518	0.263423	0.0397712	0.0524912	0.10461
AMFR	0.144122	0.155075	0.152946	0.184786	0.157328	0.318189
AMMECR1	0.0277868	0.0387406	0.0602463	0.0638997	0.0254768	0.0548859
AMMECR1L	0.178513	0.0597165	0.121458	0.121564	0.0947389	0.0433689
AMN1	0.107908	0.226277	0.122121	0.15019	0.198537	0.134145
AMOT	0.0289059	0.00924142	0.0512236	0.00620409	0.0296226	0
AMOTL2	0.0648047	0.036141	0.0446027	0.0777419	0.0556662	0.0960836
AMPD2	2.00094	1.20062	2.1153	1.85928	1.49657	1.87483
AMPD3	0.364858	0.257994	0.487185	0.221063	0.24931	0.360613
AMPH	0	0	0.0153709	0.027076	0	0
AMZ2	0.154994	0.202636	0.270746	0.325236	0.225427	0.349881
ANAPC1	0.0491863	0.0683915	0.0818225	0.0916688	0.0525246	0.0669183
ANAPC11	0.1328	0.167093	0.258667	0.235759	0.235152	0.31216
ANAPC13	0.261573	0.374271	0.274263	0.348998	0.292057	0.450201
ANAPC15	0.0514655	0.0611607	0.0478281	0.0278732	0.0586723	0.0297693
ANAPC16	0.245726	0.390841	0.402245	0.474194	0.240667	0.390335
ANAPC2	0.0637516	0.0643477	0.0710102	0.0519707	0.0561934	0
ANAPC4	0.13221	0.0968034	0.127758	0.0949837	0.130997	0
ANAPC5	0.30254	0.420862	0.484566	0.534981	0.376436	0.493421
ANAPC7	0.0581575	0.146248	0.195692	0.154104	0.117026	0.0856565
ANG	0.0178613	0.0250798	0.0374613	0.0314659	0.0296793	0
ANGEL1	0.00687864	0.0377549	0.06731	0.0247606	0	0
ANGEL2	0.0917607	0.098302	0.185189	0.213834	0.143779	0.144707
ANK3	0.122716	0.152924	0.0762976	0.0436379	0.0599417	0.213693
ANKFY1	0.310415	0.183502	0.219092	0.335889	0.384334	0.466008
ANKH	0.0874554	0.067186	0.064051	0.0966421	0.0815179	0.178239
ANKIB1	0.188826	0.173736	0.153548	0.247594	0.259482	0.442375
ANKLE2	0.173526	0.273463	0.45588	0.34772	0.196047	0.454536
ANKMY2	0.0707603	0.0284409	0.076947	0.106775	0.0435447	0.0795665
ANKRA2	0.140408	0.147031	0.127335	0.121776	0.170565	0.154474
ANKRD10	0.186877	0.217466	0.198688	0.351102	0.175045	0.112888
ANKRD11	1.9316	2.138	1.70058	2.28895	1.57494	1.19111
ANKRD12	3.0809	3.67508	5.11127	4.31393	4.05981	4.05155
ANKRD13A	1.15931	1.74117	1.07287	1.6993	1.53809	1.46545
ANKRD13C	0.0500079	0.0145341	0.0386172	0.0764735	0.0327813	0.029747
ANKRD13D	0.412596	0.434229	0.331586	0.520749	0.376294	0.245182
ANKRD17	0.414728	0.419992	0.406247	0.497636	0.339812	0.43532
ANKRD22	0.0623114	0.123207	0.0420128	0.0623313	0.460879	0
ANKRD26	0.0842186	0.151934	0.154722	0.282659	0.168708	0.228766
ANKRD27	0.0659717	0.0546982	0.0698217	0.085314	0.068459	0.230218
ANKRD28	0.122016	0.14404	0.134692	0.202883	0.130399	0.252264
ANKRD30A	2.7503	3.21629	2.90158	5.32758	2.50113	3.90627
ANKRD36	0.214077	0.158364	0.173287	0.190649	0.211419	0.137644
ANKRD36B	0.172723	0.107341	0.131304	0.26951	0.196853	0
ANKRD36C	0.50058	0.470265	0.345323	0.887341	0.304146	0.659993
ANKRD37	0.128175	0.123972	0.303417	0.124319	0.205835	0.365723
ANKRD40	0.0721244	0.0540877	0.0522133	0.109267	0.110299	0.290021
ANKRD42	0.207468	0.170799	0.183007	0.200286	0.173263	0.141902
ANKRD44	1.03797	1.22326	1.17601	1.73933	1.19442	1.1778
ANKRD46	0.0353983	0.0736871	0.0623125	0.0715749	0.0102937	0.0368797
ANKRD49	0.166345	0.13104	0.141141	0.237064	0.213314	0.0449051
ANKRD50	0.0595682	0.0395626	0.0709007	0.175093	0.0324647	0
ANKRD52	0.0624795	0.0754078	0.111949	0.0476598	0.0609398	0
ANKRD54	0.0187778	0.0195748	0.0481826	0.0283992	0	0.0396429
ANKRD9	0.0135335	0.0383949	0.0720516	0.05429	0.049119	0
ANKS1A	0.0775028	0.0831349	0.229206	0.265127	0.129035	0
ANKZF1	0.190259	0.203359	0.235145	0.253401	0.242288	0.237503
ANO1	0.0146399	0.0550694	0.064487	0.0568487	0.0283653	0.0624922
ANO10	0.0585727	0.131073	0.0991929	0.0642179	0.0865958	0.210481
ANO6	0.0482407	0.0598133	0.062855	0.073325	0.01708	0.10725
ANO8	0.106815	0.102055	0.0540346	0.294741	0.107022	0.148051
ANP32A	7.41046	9.8223	7.31399	8.56248	6.78114	7.88957
ANP32B	1.05116	0.944208	1.02639	1.28374	0.738709	1.41606
ANP32E	0.217137	0.2651	0.307646	0.286842	0.303074	0.619154
ANPEP	1.45328	2.23202	1.23629	1.78557	1.07731	0.746727
ANTXR1	0.0160984	0.0127326	0.0409888	0.0288925	0.0286837	0
ANTXR2	0.753598	0.816778	0.787623	0.818386	0.717821	0.796549
ANXA1	0.702489	0.870038	0.49169	1.16566	0.749982	0.767751
ANXA11	3.1341	3.77012	2.61251	3.84229	2.96412	3.40399
ANXA2	1.32337	1.09422	1.59326	1.73187	1.52101	2.40984
ANXA2R	0.0231477	0.0247273	0.0220097	0.0314715	0.231647	0
ANXA3	0.931503	1.30517	0.601327	0.888264	0.852283	0.781899
ANXA4	0.111652	0.0759623	0.142319	0.157719	0.123512	0.33628
ANXA5	0.789331	0.802551	1.98179	1.11826	1.0194	1.57173
ANXA6	0.125241	0.1691	0.153238	0.200965	0.186105	0.307521
ANXA7	0.341791	0.395994	0.386771	0.425201	0.354129	0.358372
AOAH	0.701707	0.886172	0.479049	0.528931	0.656171	0.572764
AP000547.3	0.107817	0.135888	0.0724055	0.148211	0.130637	0.243488
AP000763.3	0.0855578	0.0535843	0.102855	0.101525	0.106759	0
AP001505.1	0.117953	0.0725146	0.0424688	0.0240332	0.0447119	0
AP002381.2	0.0535685	0.0102368	0.0243099	0.0469561	0.0373605	0
AP002387.1	0.0302982	0.012548	0	0.070213	0.0236504	0.0450426
AP002807.1	0.118512	0.122866	0.128499	0.227297	0.121785	0.16863
AP003498.2	0.00910473	0.0036944	0	0.00868176	0.0171358	0
AP1AR	0.0916899	0.0756732	0.172859	0.119377	0.135951	0.0540634
AP1B1	0.113477	0.108206	0.201542	0.130489	0.0738205	0.250763
AP1G1	0.488932	0.556306	0.600212	0.483374	0.619276	0.621834
AP1G2	0.338078	0.41788	0.349212	0.542088	0.427751	0.337306
AP1M1	0.183591	0.225167	0.179019	0.154957	0.131726	0.275894
AP1M2	0.172105	0.109492	0.17549	0.156768	0.132106	0.0864628
AP1S1	0.0509139	0.0268374	0.0600301	0.10197	0.0378789	0.19846
AP1S2	0.482834	0.908292	0.942909	0.534835	0.412242	0.460793
AP2A1	0.304174	0.402719	0.476033	0.564523	0.317732	0.475206
AP2A2	0.167937	0.174949	0.158258	0.181118	0.117543	0.237037
AP2B1	0.494526	0.493053	0.513212	0.420594	0.669305	0.371055
AP2M1	0.506379	0.596932	0.57463	0.48846	0.269745	0.737887
AP2S1	0.187751	0.156873	0.227728	0.268058	0.169911	0.472668
AP3B1	0.402593	0.44693	0.505351	0.473369	0.560158	0.146247
AP3D1	0.503637	0.373902	0.679193	0.612378	0.454401	0.146259
AP3M1	0.109693	0.162389	0.175093	0.232684	0.0966343	0.106789
AP3M2	0.024546	0.0574949	0.0328183	0.0284195	0.0225388	0.0504351
AP3S1	0.635772	0.788198	0.741176	0.813194	0.532498	0.512838
AP3S2	0.0444393	0.0385114	0.134853	0.0673883	0.037619	0.0593162
AP4B1	0.052029	0.0334186	0.0504892	0.0900677	0.0581085	0.0384894
AP4E1	0.0223133	0.0319817	0.0184684	0.0301735	0.0333684	0
AP4M1	0.0244866	0.00726519	0.0532598	0.0308894	0.0518977	0.0734862
AP5B1	0.329557	0.4071	0.258924	0.435653	0.505041	0.402492
AP5M1	0.12569	0.158061	0.156855	0.239688	0.133362	0.238046
AP5S1	0.030955	0.0399075	0.0367674	0.0349956	0.0711426	0
AP5Z1	0.142683	0.163164	0.238925	0.204782	0.172921	0.0580154
APAF1	0.498764	0.916932	0.532146	0.892097	0.469518	0.544406
APBA3	0.0689198	0.100892	0.232495	0.0755076	0.0923253	0.059295
APBB1IP	3.57701	4.76705	2.85468	3.92202	3.41221	3.02534
APBB2	0.11476	0.034797	0.104384	0.0650462	0.056737	0
APBB3	0.202706	0.210488	0.255322	0.313143	0.296267	0.128633
APC	0.686832	0.879818	0.701183	0.491615	0.780644	0.443116
APEH	0.132385	0.147499	0.144107	0.146632	0.0578581	0.195121
APEX1	0.233182	0.151365	0.282608	0.252198	0.236683	0.209857
APEX2	0.0757247	0.0796412	0.14696	0.127009	0.117233	0.0923369
APH1A	0.329001	0.532092	0.348862	0.567835	0.481336	0.871537
APH1B	0.172019	0.230277	0.231329	0.253209	0.208137	0.571758
API5	0.144993	0.152898	0.243088	0.178286	0.154578	0.576715
APIP	0.0142192	0.0444812	0.0435576	0.0566186	0.0167159	0.102308
APLP2	3.06749	4.00949	3.34805	2.98889	2.71243	2.8567
APMAP	1.58237	3.87315	0.848587	2.06216	1.33694	1.88549
APOBEC3A	7.91072	6.00503	4.58407	4.54222	12.1503	4.69121
APOBEC3C	0.189931	0.0728058	0.0657428	0.467322	0.18909	0.599327
APOBEC3G	0.151683	0.1764	0.205734	0.377093	0.510158	0.0641075
APOBEC3H	0.0179492	0	0.0637288	0.0628472	0.00544451	0
APOBR	1.55128	1.70283	1.6301	1.89451	1.64473	2.51817
APOC1	0.231698	0.111418	0.173224	0.119283	0.0489091	6.66183
APOD	3.47759	2.91264	14.4654	2.31331	2.76785	10.4178
APOE	0.274989	0.0826254	0.272604	0.185531	0.251145	1.41606
APOL1	0.392972	0.245559	0.337114	0.482477	1.21592	0.545464
APOL2	1.24343	0.923715	1.31596	1.41214	2.52562	1.17749
APOL3	0.035854	0.017878	0.0414241	0.0770811	0.104661	0.0944304
APOL4	0.0328146	0.00310642	0.0359487	0.0310969	0.00612098	0.0359118
APOL6	1.01193	0.539878	0.786472	1.02334	5.41367	0.938742
APOO	0.0487389	0.0638441	0.0589439	0.0942667	0.0601099	0.0351796
APOOL	0.0773555	0.060445	0.11876	0.126538	0.0308316	0.0519859
APOPT1	0.0043201	0.0845435	0.0676358	0.0464938	0.040707	0.218123
APP	1.1252	0.955166	0.9976	1.17272	0.855415	1.318
APPBP2	0.0976694	0.146079	0.177906	0.242889	0.194497	0.365696
APPL1	0.165738	0.106276	0.161299	0.285243	0.122756	0.0239051
APPL2	0.394044	0.593844	0.440957	0.657962	0.465645	0.347877
APRT	0.0989347	0.0736465	0.0933959	0.106612	0.0527336	0.0141119
APTR	0.12865	0.196272	0.138759	0.222949	0.14588	0.55016
APTX	0.156763	0.0642713	0.141943	0.191706	0.0420095	0.130243
AQP3	0.0971233	0.112438	0.212665	0.0432725	0.128446	0.0882919
AQP9	10.7901	9.50896	9.36604	7.85513	9.80453	8.88378
AQR	0.0818611	0.191468	0.139949	0.20727	0.084245	0.0778949
AR	0.252647	0.421117	0.408308	0.293177	0.336066	0.304486
ARAF	0.46281	0.580816	0.545339	0.779384	0.62793	0.556048
ARAP1	1.01269	0.905276	0.99859	1.10167	0.948812	0.786583
ARAP2	0.135194	0.199201	0.178402	0.196679	0.182623	0.274394
ARAP3	0.542806	0.671731	0.428833	0.749908	0.503104	0.693097
ARCN1	0.219018	0.318226	0.380498	0.290876	0.205681	0.231902
AREG	1.6388	1.49824	1.23758	1.41272	1.34025	1.63426
AREL1	0.369023	0.508891	0.318233	0.442576	0.378801	0.791062
ARF1	4.669	4.82168	5.08876	4.81664	4.63207	5.44181
ARF3	1.69246	1.81782	1.86081	1.94126	1.55693	1.73546
ARF4	1.87953	1.75066	1.99161	1.74758	1.55799	1.72443
ARF6	1.16375	1.40659	1.17468	1.58692	1.13212	1.31335
ARFGAP1	0.128705	0.11733	0.115646	0.108231	0.133677	0.176722
ARFGAP2	0.191231	0.196641	0.252756	0.236101	0.188411	0.261652
ARFGAP3	0.43238	0.51379	0.460268	0.632876	0.357125	0.194294
ARFGEF1	0.48639	0.523357	0.380967	0.503178	0.499822	0.270887
ARFGEF2	0.103321	0.187757	0.287888	0.18245	0.134562	0.274259
ARFGEF3	0.102744	0.140777	0.264667	0.175584	0.238186	0.119167
ARFIP1	0.502027	0.710213	0.882176	0.524208	0.760202	0.664129
ARFIP2	0.302624	0.214618	0.314102	0.438547	0.35657	0.393074
ARFRP1	0.0709317	0.0942509	0.0649143	0.0670143	0.102442	0.158321
ARGLU1	1.19688	1.31394	1.33148	1.86526	1.26877	1.57959
ARHGAP1	0.518761	0.756511	0.368969	0.826472	0.598703	0.536309
ARHGAP10	0.0164603	0.0221091	0.141863	0.0273789	0.0167635	0
ARHGAP12	0.0554049	0.132237	0.239884	0.13065	0.0826197	0.290994
ARHGAP15	1.03506	1.05273	0.764418	1.55686	0.896739	0.916391
ARHGAP17	0.109998	0.127609	0.128253	0.0635198	0.172445	0.124784
ARHGAP18	0.138361	0.202532	0.322304	0.15716	0.184826	0.691417
ARHGAP19	0.113321	0.302334	0.0774826	0.153695	0.130729	0.307277
ARHGAP21	0.0784575	0.103143	0.0815684	0.247632	0.102237	0.0321316
ARHGAP24	0.0659083	0.0964158	0.0147433	0.0669637	0.038099	0.0197229
ARHGAP25	2.17596	2.38993	2.94538	2.60005	2.87646	2.42435
ARHGAP26	2.40865	2.17524	2.34662	2.68922	2.60941	2.61062
ARHGAP27	0.708221	0.788994	0.774799	0.987482	0.908414	1.06798
ARHGAP29	0.162025	0.143545	0.215291	0.134794	0.146543	0
ARHGAP30	2.51572	3.31538	2.02469	3.11366	2.3212	2.18208
ARHGAP31	0	0	0.0857412	0.0206506	0.0315586	0.12952
ARHGAP32	0.163341	0.146899	0.143473	0.131215	0.100868	0.163717
ARHGAP33	0.034475	0.107932	0.0604693	0.149673	0.135311	0.122856
ARHGAP35	0.0829968	0.12556	0.109245	0.235504	0.116065	0.238017
ARHGAP4	0.407224	0.494174	0.400518	0.394254	0.312411	0.473473
ARHGAP40	0.10021	0.136016	0.106038	0.177797	0.133818	0.259989
ARHGAP45	0.703749	0.669025	0.549116	0.85069	0.584027	0.529468
ARHGAP5	0.162668	0.212792	0.199456	0.366738	0.180894	0.401494
ARHGAP9	4.10481	5.38955	3.72223	5.73072	4.03654	3.77789
ARHGDIA	1.90706	1.82412	2.21439	2.03368	1.55079	2.05455
ARHGDIB	12.4316	14.4537	10.4881	14.6252	12.0341	12.479
ARHGEF1	1.13021	1.73421	1.35789	1.8303	1.56779	1.09159
ARHGEF10L	0.0567211	0.0367211	0.0455295	0.076476	0.0511982	0
ARHGEF11	0.394715	0.397558	0.412288	0.416102	0.270764	0.497915
ARHGEF12	0.183127	0.207076	0.158648	0.260541	0.146901	0.291048
ARHGEF19	0.0266689	0.0331076	0.0100875	0.059539	0.0381742	0
ARHGEF2	1.08358	0.943856	1.35547	1.29279	1.00541	1.03264
ARHGEF3	0.0596818	0.0882782	0.116885	0.220688	0.161529	0.206016
ARHGEF35	0	0.0445296	0.0514402	0.0808242	0.0700536	0.0642101
ARHGEF37	0.0337042	0.0779171	0.0776409	0.0942277	0.0823596	0.093385
ARHGEF38	0.0844767	0.0504899	0.0564308	0.0412106	0.0624214	0.127455
ARHGEF40	2.41827	2.71669	2.13196	3.2708	2.4644	2.1259
ARHGEF5	0.0217663	0.00546607	0.019375	0.0551481	0.00755097	0
ARHGEF6	0.274674	0.304082	0.365	0.506648	0.307422	0.148841
ARHGEF7	0.112383	0.170388	0.138454	0.196219	0.15313	0.154731
ARHGEF9	0.0133125	0.0802176	0.0753014	0.0751082	0.0532051	0
ARID1A	1.47275	1.5978	1.36393	2.16966	1.46374	0.96448
ARID1B	0.487758	0.498386	0.584208	0.64618	0.716406	0.947603
ARID2	0.200675	0.190164	0.27056	0.218404	0.196823	0.110734
ARID3A	0.691529	1.37343	0.746866	1.04926	0.792555	0.898881
ARID3B	0.276118	0.381928	0.306425	0.342678	0.207881	0.42147
ARID4A	1.78898	2.34474	1.95574	2.38358	2.0721	2.31973
ARID4B	3.66571	3.83014	3.56557	4.10154	5.25489	3.26813
ARID5A	0.47948	0.46168	0.407502	0.461802	0.55714	0.42985
ARID5B	0.160101	0.0890111	0.158075	0.215255	0.154955	0.217234
ARIH1	0.804093	0.873731	0.901569	0.701388	1.04283	1.16053
ARIH2	0.260482	0.302908	0.31108	0.260051	0.245306	0.10398
ARL1	0.207699	0.143004	0.200512	0.219847	0.0542584	0.356962
ARL11	0.430471	0.482002	0.540659	0.508683	0.4957	0.52913
ARL13B	0.0511748	0.066944	0.089382	0.030186	0.0763755	0.048571
ARL14EP	0.0180944	0.0351021	0.0362099	0.0898427	0.00975836	0
ARL15	0.0787049	0.107361	0.0507215	0.0623578	0.0649167	0.117404
ARL16	0.0600175	0.0742459	0.0598772	0.0808101	0.0635681	0
ARL2	0.0588275	0.0391528	0.0917429	0.0465501	0.071779	0.114829
ARL2BP	0.123863	0.122768	0.135172	0.198402	0.134355	0.0536976
ARL3	0.20117	0.215406	0.169659	0.310771	0.206613	0
ARL4A	0.172408	0.142858	0.186448	0.188412	0.0831365	0.264753
ARL4C	0.202938	0.155636	0.206952	0.89879	0.257987	0.341903
ARL4D	0.0461994	0	0.027279	0.00846539	0	0.0580154
ARL5A	0.0779892	0.144973	0.11605	0.103597	0.0527465	0.0504512
ARL5B	2.71821	1.7432	2.85994	1.08925	3.3993	1.66681
ARL6IP1	0.693562	0.878997	0.989086	0.923419	0.755566	1.1594
ARL6IP4	0.216583	0.193817	0.0776972	0.271802	0.107592	0.408861
ARL6IP5	1.16931	1.17826	1.39152	1.48706	1.17845	1.67541
ARL6IP6	0.116697	0.139381	0.115829	0.181148	0.112636	0.191242
ARL8A	0.736958	0.853857	0.763106	0.745829	0.565806	1.11364
ARL8B	0.488949	0.562612	1.18208	0.498442	0.622927	0.277299
ARMC1	0.00945022	0.0286567	0.139497	0.100994	0.0959997	0.154882
ARMC10	0.127946	0.10979	0.136133	0.217129	0.0676673	0.0784302
ARMC5	0.0403198	0.0915298	0.0215998	0.0298758	0.0574572	0.0359118
ARMC7	0.106806	0.100261	0.123194	0.0763742	0.112072	0.0819887
ARMC8	0.250267	0.18913	0.119211	0.221232	0.197254	0.265021
ARMCX1	0.035002	0.10379	0.0997462	0.0519333	0.0605387	0
ARMCX2	0.0413395	0.0123799	0.0392384	0.0927237	0.0381379	0
ARMCX3	0.251964	0.204708	0.293373	0.225648	0.20703	0.3134
ARMCX5	0.0522088	0.0519758	0.0144684	0.0531533	0.0452187	0.0262711
ARMCX6	0.0925879	0.128378	0.213087	0.125959	0.174808	0.0741055
ARMH3	0.0313668	0.033491	0.0269519	0.0581336	0.0349204	0.0372956
ARMT1	0.0908701	0.120293	0.106054	0.152089	0.152045	0.0635929
ARNT	0.10229	0.156711	0.191801	0.224144	0.10197	0.231632
ARNT2	0.0188432	0.0144873	0.0104848	0.0105325	0.0369054	0
ARNTL	0.291623	0.342701	0.308294	0.451795	0.235968	0.361135
ARNTL2	0	0	0.0115517	0	0.0298532	0
ARPC1A	0.23621	0.378974	0.272739	0.414998	0.26665	0.464686
ARPC1B	0.591008	0.75373	0.561014	0.524043	0.560325	0.952402
ARPC2	11.2459	14.06	10.2405	13.9859	10.6434	13.162
ARPC3	3.8126	4.88635	4.09775	4.51004	4.27107	3.75767
ARPC4	3.39102	4.09452	3.56454	3.56449	3.15906	3.50556
ARPC5	6.21679	8.29836	6.40623	7.76457	6.79148	6.71669
ARPC5L	0.107371	0.1293	0.284871	0.196313	0.174906	0.227977
ARPIN	0.00663589	0.0420922	0.0288409	0.120853	0.074885	0.0858292
ARPP19	0.350992	0.398045	0.284101	0.460594	0.245046	0.235363
ARRB1	0.13217	0.165945	0.304078	0.260004	0.170302	0
ARRB2	8.20788	9.28235	6.56342	8.15642	7.8561	6.35633
ARRDC1	0.352966	0.441482	0.402625	0.404132	0.368517	0.203693
ARRDC2	0.219263	0.130328	0.589774	0.238218	0.268108	0.412656
ARRDC3	1.03499	1.36189	0.835011	1.43935	1.25008	1.05446
ARRDC4	0.0572133	0.0310628	0.154533	0.0563251	0.0562226	0.353475
ARSA	0.0814805	0.107855	0.140278	0.187091	0.167325	0.0754421
ARSB	0.0467769	0.0284232	0.0275015	0.0444498	0.0739158	0
ARSD	0.174481	0.272059	0.290715	0.244364	0.263163	0.130251
ARSG	0.116193	0.172876	0.109031	0.0820612	0.110559	0.0512033
ARV1	0.0187369	0.01589	0.0201733	0.0550234	0.0198215	0.0470172
ASAH1	3.10196	3.3444	5.21862	3.51154	3.59919	3.92831
ASAP1	1.62267	1.9778	1.38674	1.78324	1.6473	1.52863
ASAP2	0.035699	0.0257521	0.0352853	0.0416482	0.00477992	0
ASAP3	0.00551263	0.011339	0	0	0.00861599	0
ASB13	0.039501	0.0406982	0.0184702	0.0955349	0.0212234	0
ASB16-AS1	0.0639966	0.0387906	0.0164137	0.054306	0.0485187	0.0488701
ASB6	0.0950469	0.0861545	0.0610463	0.0570377	0.00617044	0
ASB7	0.0617726	0.236153	0.0745905	0.225728	0.0968528	0.0381563
ASB8	0.422174	0.521834	0.410548	0.362204	0.308837	0.314322
ASCC1	0.0697835	0.0481533	0.0940678	0.077274	0.0665623	0.0814604
ASCC2	0.326862	0.149177	0.221521	0.231793	0.276011	0.226598
ASCC3	0.0637057	0.0738683	0.0501509	0.164575	0.0472231	0.125118
ASCL2	0.0343295	0.0490164	0.0387108	0.0264151	0.0630248	0.116601
ASF1A	0.0289243	0.0313959	0.0546863	0.0944741	0.00832253	0
ASF1B	0.15944	0.220352	0.175651	0.218514	0.214314	0.296717
ASGR1	0	0	0	0.00729501	0	0
ASH1L	0.437203	0.641705	0.874602	0.683784	0.626949	0.673745
ASH1L-AS1	0.0208766	0.0119858	0.0397432	0.00750661	0.0066544	0
ASH2L	0.107798	0.272229	0.105688	0.304299	0.174016	0.142714
ASIC3	0.0150068	0.0346853	0.0334524	0.0556526	0.0306753	0.119167
ASNA1	0.121403	0.0575674	0.161039	0.0278399	0.0906556	0.148403
ASNS	0.0312368	0.060127	0.0754517	0.104651	0.114424	0.125751
ASNSD1	0.155686	0.237658	0.250539	0.319469	0.228028	0.101384
ASPH	0.503318	0.507342	0.752705	0.594368	0.505841	0.842744
ASPM	0.0116905	0.0426454	0.0614314	0.0571023	0.0712882	0
ASPRV1	0.110864	0.0606866	0.0515325	0.0681532	0.0430837	0
ASPSCR1	0.0191568	0.0119803	0.0414747	0.0267922	0.0144447	0.0930582
ASRGL1	0.0295614	0.0347927	0.0654572	0.0809966	0.0263312	0.0899831
ASS1	0.0331006	0.0538267	0.047624	0.115581	0.0156537	0
ASTN2	0.0210005	0	0.0239156	0.0350117	0.0432647	0
ASXL1	0.129331	0.179593	0.259952	0.263452	0.164434	0.155354
ASXL2	0.290568	0.366835	0.269905	0.331502	0.271595	0.153927
ATAD1	0.0942117	0.11044	0.119108	0.134222	0.0539146	0.222428
ATAD2	0.063116	0.157529	0.160359	0.0689856	0.0965758	0.133396
ATAD2B	0.132019	0.220416	0.176079	0.140059	0.131887	0.100717
ATAD3A	0.014853	0.0178571	0.0142314	0.0498132	0.0551177	0
ATAD3B	0.019377	0.0249885	0.0294899	0	0.0411784	0
ATAD3C	0.0287623	0.00869185	0.0469336	0.0414344	0.0108932	0.135482
ATAD5	0.0572197	0.0401374	0.0839869	0.058179	0.0524725	0.0641075
ATAT1	0.0650581	0.0590405	0.087411	0.157261	0.120925	0
ATE1	0.0351188	0.0694463	0.084141	0.0483601	0.0774121	0.0173286
ATF1	0.0522905	0.0779164	0.182988	0.161633	0.0609642	0.0641075
ATF2	0.124794	0.113842	0.159961	0.217872	0.141625	0.327319
ATF3	0.476548	0.440406	1.0307	0.640667	1.36708	0.900305
ATF4	1.72505	1.79191	2.06004	1.92167	1.72076	1.84894
ATF5	0.0749987	0.0582416	0.123738	0.110509	0.179908	0.159657
ATF6	0.876361	1.00322	0.89729	1.05787	0.857429	1.04719
ATF6B	0.338306	0.267735	0.161662	0.374507	0.308611	0.0423055
ATF7	0.17328	0.202819	0.140001	0.259789	0.176623	0.129326
ATF7IP	0.823516	0.947391	0.852736	0.907983	0.518064	1.17785
ATF7IP2	0.056289	0.0324018	0.0523704	0.025251	0.016547	0.0685363
ATG10	0.0205135	0.0238739	0.0401729	0.00791622	0.0173686	0
ATG101	0.0660398	0.0728468	0.0730356	0.0892217	0.149129	0.0580154
ATG12	0.430548	0.52568	0.614543	0.451318	0.478454	0.483584
ATG13	0.356953	0.531717	0.358063	0.540716	0.322435	0.540548
ATG14	0.0117619	0.0744491	0.0342655	0.0192396	0.0383594	0
ATG16L1	0.0881898	0.0977404	0.173193	0.0911619	0.0931276	0.117075
ATG16L2	2.6145	2.99214	2.56795	3.07448	2.51646	3.00081
ATG2A	0.912536	0.888053	1.11871	0.767267	0.83316	0.710824
ATG2B	0.115402	0.0864844	0.157793	0.174488	0.138675	0.258137
ATG3	1.21642	1.05893	1.08852	0.968504	1.49698	1.36676
ATG4B	0.190647	0.268431	0.342153	0.332312	0.312805	0.265414
ATG4C	0.0159696	0.0398637	0.0466248	0.0253335	0.0331534	0.124094
ATG4D	0.0453387	0.065362	0.0605406	0.0517271	0.030692	0.123506
ATG5	0.0909539	0.0878232	0.217864	0.182383	0.127733	0
ATG7	0.14619	0.203409	0.29262	0.101157	0.112571	0.105694
ATIC	0.0739304	0.0743275	0.161475	0.184604	0.132637	0.263461
ATL2	0.144293	0.197056	0.228407	0.352866	0.263809	0.195796
ATL3	0.0803627	0.119382	0.140898	0.163778	0.221946	0.130502
ATM	0.301331	0.679431	0.321753	0.487923	0.419237	0.449518
ATMIN	0.0649812	0.0682541	0.0292826	0.12134	0.0891641	0.0272474
ATN1	0.318143	0.387341	0.361047	0.506239	0.414939	0.414267
ATOX1	0.148317	0.132179	0.263006	0.256363	0.0979838	0.137445
ATP10A	0.00481102	0.013009	0	0.05887	0.02624	0
ATP10D	0.0462734	0.0483492	0.0617508	0.0556812	0.036878	0.0321316
ATP11A	0.37213	0.552888	0.356181	0.306252	0.398764	0.4236
ATP11B	0.567792	0.838066	0.518037	0.597178	0.443416	0.173323
ATP11C	0.0564495	0.117966	0.117139	0.113321	0.106775	0.0197229
ATP13A1	0.0623895	0.0414008	0.0586943	0.0836306	0.0954646	0.185331
ATP13A2	0.0893775	0.0449646	0.0421809	0.0494373	0.0617452	0.123238
ATP13A3	0.709538	0.248857	0.968776	0.252901	0.382063	0.22496
ATP1A1	0.403963	0.383364	0.616414	0.525006	0.55449	0.48048
ATP1B1	0.383369	0.248674	0.393681	0.493662	0.402838	0.538289
ATP1B3	0.291677	0.229976	0.380158	0.263511	0.377235	0.63385
ATP2A2	0.388939	0.366775	0.47913	0.559234	0.5916	0.615431
ATP2A3	0.536072	0.814068	0.570875	0.662165	0.522861	0.892512
ATP2B1	4.40125	3.3356	3.77251	2.62356	3.50142	2.99278
ATP2B1-AS1	2.0844	1.6967	2.59637	1.44863	1.57849	1.49161
ATP2B4	0.653422	0.508166	0.446698	0.608661	0.467447	0.599125
ATP2C1	0.103516	0.186821	0.24	0.201363	0.199315	0.220195
ATP5F1A	0.331335	0.30343	0.258653	0.417679	0.311075	0.977851
ATP5F1B	0.563169	0.62506	0.704051	0.795972	0.495576	1.00006
ATP5F1C	0.264844	0.207097	0.383736	0.348675	0.260599	0.70195
ATP5F1D	0.119838	0.0465047	0.111767	0.134832	0.102604	0.179885
ATP5F1E	8.59904	11.8022	8.8691	10.7022	8.18942	11.4052
ATP5IF1	0.458059	0.49551	0.431353	0.572973	0.448444	0.251183
ATP5MC1	0.0957675	0.135851	0.0824925	0.144579	0.0987673	0.0967553
ATP5MC2	1.11641	0.975274	1.46908	1.71872	0.958394	1.82377
ATP5MC3	0.294955	0.388412	0.3887	0.503718	0.34097	0.587527
ATP5MD	0.326737	0.471034	0.516146	0.633614	0.349612	0.493541
ATP5ME	0.686104	0.934242	0.854782	1.08299	0.871259	1.54446
ATP5MF	1.02109	0.968863	1.06436	1.08228	1.08971	1.61171
ATP5MG	0.628692	0.746592	0.723018	0.851986	0.629977	0.967659
ATP5MGL	0.0415582	0.0374551	0.0639368	0.0331915	0.0176358	0.0652114
ATP5MPL	0.856829	1.01055	0.776707	0.726603	0.583774	0.759506
ATP5PB	0.488237	0.639595	0.581661	0.894935	0.496891	0.646124
ATP5PD	0.576982	0.578424	0.89644	0.793909	0.624505	0.688264
ATP5PF	0.675701	0.61686	0.514967	0.557602	0.559396	0.6255
ATP5PO	0.180717	0.185961	0.169688	0.21176	0.0942563	0.131933
ATP5S	0.133449	0.0727024	0.0862078	0.240273	0.0911591	0.373948
ATP6AP1	0.930531	0.97137	1.125	1.04411	0.82278	1.10862
ATP6AP2	0.712165	1.06191	0.623069	1.12187	0.850177	1.02869
ATP6V0A1	0.377338	0.518952	0.494161	0.457987	0.279894	0.666937
ATP6V0A2	0.0820962	0.0860456	0.109359	0.103169	0.0474615	0.194615
ATP6V0B	4.08444	4.66999	4.74015	4.93623	3.85828	3.47129
ATP6V0D1	2.8349	3.67859	2.85635	3.2959	2.67204	2.55812
ATP6V0E1	4.22266	5.51538	4.65134	4.88673	4.74688	4.58949
ATP6V0E2	0.0847621	0.0187016	0.0656107	0.0830221	0.0527255	0.0348398
ATP6V1A	1.28118	1.81906	1.45145	2.13381	1.49071	1.87945
ATP6V1B2	4.22636	4.87233	6.8077	5.70371	5.27712	4.82201
ATP6V1C1	0.479622	0.470907	1.15286	0.45125	0.634989	0.147076
ATP6V1D	0.188698	0.326143	0.607515	0.337058	0.382633	0.0939777
ATP6V1E1	1.08914	0.954196	1.72883	1.00383	1.25415	1.34041
ATP6V1E2	0.0154065	0.0196291	0.0239409	0.013288	0.0862749	0
ATP6V1F	0.343797	0.347654	0.959659	0.515291	0.532799	1.25666
ATP6V1G1	0.893305	0.944863	1.84545	1.2893	1.458	1.2604
ATP6V1H	0.158928	0.221238	0.238933	0.286635	0.230283	0.0262972
ATP7A	0.190039	0.174779	0.282219	0.210084	0.0958742	0.04625
ATP8A1	0.0842301	0.0769101	0.141092	0.0797904	0.0520931	0.124207
ATP8B1	0.0350756	0.0661347	0.0891999	0.14844	0.0567473	0.139534
ATP8B4	0.0519234	0.0480043	0.0545562	0.0213136	0.07297	0.126548
ATP9A	0.153225	0.0423035	0.139854	0.184593	0.112883	0
ATP9B	0.0383059	0.0447717	0.111534	0.0491471	0.0432942	0.0348398
ATPAF1	0.101776	0.0553743	0.0539627	0.0730988	0.0218101	0.0228586
ATPAF2	0	0.0179517	0.036623	0.0668474	0.0164815	0.0433689
ATR	0.0778668	0.0865586	0.128309	0.173093	0.161303	0.179602
ATRAID	0.171904	0.144899	0.143712	0.253401	0.150369	0.117844
ATRX	1.78476	2.11745	1.51884	2.23396	1.97507	1.64774
ATXN1	0.576992	0.611324	0.606927	0.503449	0.603479	0.581557
ATXN10	0.111174	0.107854	0.176453	0.137807	0.0579804	0.141987
ATXN1L	0.140192	0.237684	0.0970033	0.222334	0.175545	0.389244
ATXN2	0.156381	0.218368	0.237235	0.224494	0.136139	0.0823483
ATXN2L	0.602832	0.595135	1.20278	1.00851	0.687881	0.564037
ATXN3	0.20801	0.141528	0.229442	0.324844	0.195304	0.219264
ATXN7	0.842825	0.802563	0.77683	0.866217	1.01454	0.761358
ATXN7L1	0.0749542	0.0714822	0.0880395	0.0564328	0.0901795	0
ATXN7L3	0.458796	0.348615	0.386992	0.531404	0.586749	0.728778
ATXN7L3B	0.286199	0.208134	0.145093	0.421308	0.15847	0.230971
AUH	0.0454148	0.075155	0.0842796	0.0686888	0.0836263	0.21614
AUP1	0.204116	0.187424	0.272165	0.257995	0.162564	0.336282
AURKA	0.353452	0.306365	0.178038	0.19897	0.140847	0.145954
AURKAIP1	0.543858	0.695318	0.467188	0.747478	0.58315	0.722442
AUTS2	0.237376	0.30307	0.181369	0.317307	0.309528	0.239263
AVL9	0.203839	0.234451	0.222423	0.272418	0.122203	0.243966
AVPI1	0.0163299	0.00560498	0.0227824	0.0518535	0	0
AXIN1	0.134328	0.194224	0.178303	0.220131	0.164979	0.316792
AXL	0.0315211	0.0339808	0.0696371	0.0664798	0.0697123	0.220609
AZGP1	1.75843	1.42639	2.07555	2.23041	1.6442	1.7114
AZI2	0.322131	0.286599	0.260956	0.266275	0.293501	0.375025
AZIN1	1.25011	1.02124	1.3248	0.78835	0.884	1.06382
AZIN1-AS1	0.829211	0.423739	2.13494	0.272589	0.588339	0.313461
B2M	148.358	153.249	154.423	154.47	181.015	153.438
B3GALNT1	0.018186	0.0228365	0.0214721	0.050945	0	0
B3GALNT2	0.0518932	0.0307745	0.0961961	0.0192075	0.0299175	0
B3GALT6	0.122107	0.0426353	0.116899	0.058059	0.0618443	0.0395638
B3GAT3	0.0416701	0.0192631	0.0155771	0.0310741	0.0323738	0.0555001
B3GNT2	0.143534	0.177473	0.0963127	0.183946	0.105133	0.146921
B3GNT5	1.78124	1.00447	1.52215	0.81252	1.18283	1.27824
B3GNT7	0.0135349	0.024177	0.0257846	0.0126097	0.0145101	0.0390192
B3GNTL1	0.170796	0.0801774	0.143361	0.18211	0.190142	0.0444872
B4GALT1	1.31153	1.23721	1.43109	1.17877	0.909653	1.35885
B4GALT2	0.0464894	0.096145	0.0239726	0.0436835	0.0661006	0.146635
B4GALT3	0.107646	0.0952306	0.14982	0.132641	0.0942312	0.15317
B4GALT4	0.00323677	0.0601237	0.0383214	0.0448249	0.0198028	0.138504
B4GALT5	1.79004	2.14762	1.53696	1.73511	1.98632	1.76006
B4GALT7	0	0	0.028215	0.0133363	0.0101982	0
B9D2	0.0765547	0.112237	0.0683925	0.0676278	0.0569965	0.029747
BABAM1	0.0474559	0.0566717	0.116853	0.0744388	0.0142696	0.0395638
BABAM2	0.0878457	0.0855311	0.0913538	0.145476	0.11558	0
BACE1	0.00686175	0.014611	0.00427056	0.031506	0.0166374	0
BACE2	0.160184	0.103839	0.152021	0.135407	0.0535734	0
BACH1	0.933464	0.749808	1.03911	0.862589	1.01525	0.752585
BAD	0.0848961	0.118422	0.0469358	0.108657	0.0486408	0.192771
BAG1	0.26345	0.246564	0.34527	0.378377	0.534641	0.532588
BAG3	0.0498669	0.088275	0.124997	0.0986036	0.0369303	0.369886
BAG4	0.0904196	0.0957753	0.180553	0.108055	0.0189125	0.0926266
BAG5	0.123529	0.237603	0.209156	0.329836	0.252695	0.377213
BAG6	0.488212	0.460047	0.667394	0.46336	0.612427	0.464113
BAHCC1	0.049103	0.0171804	0.0357863	0.0767988	0.050608	0.145892
BAHD1	0.0598282	0.0917998	0.0744308	0.100104	0.126707	0.301353
BAIAP2	0.0729954	0.0990131	0.0475531	0.12382	0.156264	0.208229
BAIAP2-DT	0.101709	0.154093	0.0721127	0.104921	0.0796556	0.0744513
BAIAP2L1	0.023011	0.0361692	0.0404159	0.0573633	0.0483008	0
BAK1	0.0314765	0.11951	0.0658548	0.0769638	0.189499	0.173607
BAMBI	0.144055	0.143081	0.186746	0.17321	0.188854	0.233597
BANF1	0.335344	0.216241	0.38821	0.491405	0.477826	0.760086
BANP	0.344801	0.370306	0.732282	0.474428	0.476568	0.413855
BAP1	0.0956762	0.140478	0.110757	0.240843	0.194247	0.183322
BARD1	0.0307276	0.0534831	0.0585133	0.0843147	0.023786	0.0702346
BARX2	0.0260264	0.0654334	0.0853684	0.128465	0.0398728	0.0542195
BASP1	29.9006	36.7441	22.4658	27.5724	24.5112	25.2053
BATF	0.117144	0.0635105	0.0842263	0.107733	0.121499	0.0681831
BATF3	0.00894126	0.00927507	0.04428	0.0127877	0.0309901	0.136543
BAX	0.613483	0.60362	0.661469	0.767537	0.47105	0.484791
BAZ1A	4.14754	3.80294	4.39931	4.95306	6.42278	3.31376
BAZ1B	0.210661	0.288609	0.342818	0.589491	0.255066	0.395965
BAZ2A	1.05028	1.1819	1.03277	1.32456	1.50249	1.35877
BAZ2B	3.15347	3.86767	2.8435	4.1773	3.48807	2.8252
BBC3	0.177218	0.286907	0.222741	0.329527	0.21732	0.317223
BBIP1	0.310158	0.319229	0.317372	0.358714	0.262552	0.117164
BBOF1	0.06621	0.0240742	0.0366068	0.0276176	0.0412791	0
BBOX1	0.0233269	0.00529546	0.0110916	0.0204479	0.0167138	0
BBS10	0.0136476	0.0474199	0.0307218	0.0212245	0.00652643	0
BBS2	0.0593188	0.0242921	0.0585851	0.119755	0.0844311	0
BBS4	0.0390458	0.00645844	0.0644774	0.0300504	0.030924	0
BBS7	0.0115033	0	0.0181521	0.0309505	0.0255248	0.0348398
BBS9	0.0123165	0.0148962	0.0679494	0.0480849	0.00740453	0.099455
BBX	0.513291	0.4997	0.410637	0.754919	0.737892	0.307193
BCAM	0.263743	0.148283	0.243365	0.323408	0.163648	0.170525
BCAP29	0.126476	0.0851197	0.169777	0.263412	0.120222	0.210769
BCAP31	0.784775	0.869628	0.697543	1.05183	0.774054	1.14899
BCAR1	0.0459275	0.0269121	0.0488174	0.0159319	0.0243867	0
BCAS2	1.06023	0.942437	0.865442	0.661766	0.799932	0.411882
BCAS3	0.0751613	0.168719	0.155383	0.0639337	0.124384	0.125283
BCAS4	0.07656	0.0325797	0.0694005	0.0778422	0.0129149	0.186798
BCAT1	0.0502059	0.0348181	0.120457	0.0595338	0.0344733	0.145664
BCAT2	0.0286721	0.0335105	0.0287039	0.00766166	0.0459569	0
BCCIP	0.127358	0.060347	0.115585	0.142153	0.0827313	0.118988
BCDIN3D	0.014303	0.00984458	0.00376696	0.0623087	0.01691	0
BCKDHB	0.0492246	0.0877016	0.0328463	0.0483274	0.0287007	0.141219
BCKDK	0.299236	0.32003	0.329042	0.355888	0.177454	0.19503
BCL10	0.959551	1.15323	1.02719	1.00061	0.670906	0.919272
BCL11A	0.130066	0.147601	0.18969	0.150022	0.0982335	0.228878
BCL11B	0.0710451	0.0424251	0.0627682	0.280901	0.038582	0
BCL2	0.103973	0.128316	0.166968	0.298989	0.252701	0.109121
BCL2A1	22.7424	18.0611	21.5285	13.0446	18.8489	14.3025
BCL2L1	0.164871	0.216161	0.296967	0.325318	0.21164	0.321405
BCL2L11	0.289437	0.299889	0.539741	0.447674	0.477619	0.271692
BCL2L12	0.0779563	0.0652259	0.138929	0.212322	0.112212	0.136178
BCL2L13	0.0932603	0.0837858	0.123894	0.177231	0.154549	0.193606
BCL2L2	0.032162	0.036335	0.0512386	0.0239666	0.0568739	0
BCL3	7.35864	6.26266	5.73413	4.20826	5.70273	4.57207
BCL6	3.28504	3.56767	2.86152	3.99317	3.19754	2.06181
BCL7A	0.0462498	0.0337656	0.0494283	0.0106984	0.0397686	0.115565
BCL7B	0.150392	0.260067	0.221665	0.239403	0.131539	0.0359118
BCL7C	0.0464774	0.0164091	0.0887699	0.0437389	0.0339109	0.111612
BCL9	0.101726	0.0605981	0.121658	0.105284	0.0520859	0.124187
BCL9L	0.25381	0.167649	0.2153	0.442424	0.288691	0.353675
BCLAF1	2.52963	3.19387	3.10111	3.29494	3.00727	3.65851
BCLAF3	0.127801	0.222815	0.133805	0.195649	0.163049	0.45934
BCOR	0.0595993	0.0756779	0.120366	0.0568476	0.114649	0.111603
BCORL1	0.136699	0.164917	0.0984306	0.151761	0.126111	0.0623939
BCR	0.0629339	0.106464	0.0264011	0.0668738	0.0791898	0.0777383
BCS1L	0.0233258	0.0285049	0.0574225	0.042184	0.022324	0.136719
BDH1	0.0512009	0.0539949	0.0625658	0.0506052	0.0513915	0.127269
BDH2	0.0330716	0.0155976	0.0450892	0.0527807	0.0108696	0.195849
BDP1	0.267033	0.324157	0.178015	0.292382	0.189888	0.441372
BECN1	0.75696	0.934107	0.843778	1.1289	0.926129	1.40606
BEND7	0.0769974	0.136913	0.0646211	0.0648233	0.0174367	0.0386393
BEST1	0.903338	0.780379	1.07592	0.818928	0.673157	0.928465
BET1	0.0317303	0.0505842	0.0260428	0.0320189	0.0308629	0
BET1L	0.272078	0.230903	0.234261	0.291168	0.226426	0.35736
BEX2	0.010002	0.0100654	0.00926802	0.0319829	0.0206376	0
BEX3	0.104517	0.144579	0.243694	0.246535	0.191992	0.513927
BEX4	0.128097	0.0884704	0.130163	0.117782	0.0872154	0.0899831
BFAR	0.257613	0.263371	0.239354	0.202682	0.0848351	0.47296
BHLHE40	0.665767	0.455125	2.92914	1.08498	1.55967	1.23754
BHLHE41	0.0207336	0.0173014	0.0228973	0.0467165	0.0297317	0.0141119
BICD1	0.022308	0.0225214	0.0291041	0.0202204	0.0345481	0.0131356
BICD2	0.775947	1.20848	0.47779	0.85137	0.662887	0.92527
BICDL1	0.073751	0.0603314	0.0647609	0.0938703	0.0463443	0
BICDL2	0.182019	0.166487	0.208831	0.151703	0.170625	0.171862
BICRA	0.219216	0.234175	0.196294	0.206172	0.227682	0.246942
BICRAL	0.304802	0.187813	0.258524	0.339517	0.292519	0.671708
BID	1.42204	1.37289	1.61902	1.04337	1.42621	1.02082
BIK	0.0157187	0.0279259	0.0235768	0.0542693	0.0322303	0.0842517
BIN1	0.0443699	0.0337169	0.0527049	0.0532338	0.0229349	0.0394459
BIN2	1.86697	2.86231	1.38804	2.59339	1.98134	1.76529
BIN3	0.188554	0.266295	0.160131	0.17387	0.146057	0.294582
BIRC2	1.02882	0.850111	1.23869	0.771326	1.07036	0.988224
BIRC3	0.998276	0.522868	1.84055	0.52552	0.996811	0.725614
BIRC6	0.306336	0.453798	0.458365	0.466744	0.316576	0.336903
BISPR	0.095073	0.0396536	0.0793104	0.0851538	0.206563	0
BIVM	0.0187029	0.00839924	0.0317692	0.0475481	0.0172928	0.0512033
BLCAP	0.127605	0.0921382	0.138806	0.104397	0.0856113	0.20544
BLMH	0.0575448	0.039365	0.0138423	0.0942669	0.02986	0.088508
BLNK	0.0822249	0.0449724	0.0562091	0.102806	0.0692632	0
BLOC1S1	0.304865	0.503585	0.586142	0.405752	0.423843	0.500218
BLOC1S2	0.516315	0.819284	0.599344	0.735867	0.51809	0.707423
BLOC1S3	0.0859064	0.153457	0.146218	0.117892	0.102756	0.132956
BLOC1S4	0.0456473	0.0371107	0.165034	0.111114	0.0573064	0.103276
BLOC1S5	0.0323277	0.0373663	0.0462439	0.0224858	0.0190303	0
BLOC1S6	0.391143	0.414769	0.79268	0.516683	0.555988	0.435308
BLVRA	0.0679462	0.052586	0.0736628	0.123847	0.0856599	0.114986
BLVRB	0.116937	0.0522104	0.251076	0.153933	0.133388	0.150006
BLZF1	0.109364	0.105924	0.0931931	0.239814	0.265007	0.109791
BMF	0.0710402	0.00824445	0.0502498	0.0342727	0.0534235	0
BMI1	0.0630045	0.0985848	0.117407	0.0558088	0.0217563	0.0745521
BMP2K	0.705033	0.773754	1.01067	1.04191	0.714412	1.31422
BMP4	0.0052075	0.0112978	0	0	0.0271814	0
BMPR2	0.110947	0.171827	0.158455	0.144682	0.191803	0.215024
BMS1	0.0653237	0.0639048	0.0588537	0.0863184	0.0466808	0.116946
BMT2	0.0740116	0.0770194	0.153611	0.130724	0.118718	0.0455597
BNIP2	0.47673	0.839897	0.593202	0.674451	0.658706	0.966286
BNIP3	0.101674	0.04806	0.203486	0.0267622	0.148353	0.0390192
BNIP3L	1.27544	1.58725	1.92859	1.24938	1.71229	1.14719
BNIPL	0.149618	0.07096	0.117447	0.263186	0.0611386	0.303565
BOC	0.0108835	0.00578128	0.0504558	0.0131275	0.0178097	0
BOD1	0.0453455	0.0616071	0.0422271	0.0718914	0.0394587	0.0578624
BOD1L1	8.2353	8.64775	7.52162	9.56845	7.92545	8.24923
BOLA1	0.0121501	0.0245669	0.0270928	0.0426368	0.0261904	0.0239051
BOLA2B	0.118516	0.0460551	0.130203	0.139262	0.122696	0.120174
BOLA3	0.0252717	0.0377894	0.0305795	0.040036	0.0299235	0.0512033
BOP1	0.0220361	0.0394765	0.0432955	0.0741969	0.0294802	0
BORCS5	0.0406549	0.0792183	0.0781544	0.0639683	0.0581404	0.090393
BORCS7	0.0746422	0.135036	0.202769	0.136325	0.112426	0.321603
BORCS8	0.126705	0.0842329	0.0986672	0.168614	0.13078	0
BPGM	0.0721259	0.177138	0.0625978	0.108189	0.0950496	0.204901
BPHL	0.038337	0.0344961	0.0559041	0.0458651	0.0660587	0
BPNT1	0.0389058	0.0946443	0.0741991	0.0797572	0.0503895	0.0603996
BPTF	1.18827	1.55142	1.64065	1.66968	1.39244	1.65209
BRAF	0.496556	0.645679	0.696174	0.761569	0.683229	0.697628
BRAP	0.0566212	0.165054	0.17802	0.194019	0.139381	0.257738
BRCA1	0.0978615	0.14004	0.157877	0.188115	0.132988	0.0555001
BRCA2	0.0328161	0.00821437	0.0357121	0.0745809	0.061445	0.0644197
BRCC3	0.135228	0.149292	0.121544	0.194357	0.157987	0.169415
BRD1	0.144763	0.192881	0.24618	0.195313	0.121866	0.152663
BRD2	1.74863	2.03113	2.98928	2.26079	1.88883	1.34777
BRD3	0.307862	0.339061	0.287923	0.437911	0.271862	0.0821878
BRD3OS	0.0166502	0.0276037	0.0229889	0.0150364	0.00813414	0
BRD4	2.46505	2.98387	2.96603	2.87241	2.7916	3.50745
BRD7	0.151088	0.182743	0.259431	0.299617	0.360775	0.397936
BRD8	0.317374	0.278221	0.365699	0.429605	0.423407	0.559091
BRD9	0.125412	0.0968406	0.0716027	0.0694127	0.0847433	0.279028
BRF1	0.0210784	0.0257193	0.0425608	0.0429831	0.0400383	0.0819887
BRI3	4.69287	6.10921	7.47059	5.13854	5.46673	5.28635
BRI3BP	0.106756	0.119651	0.129347	0.161292	0.123611	0.263162
BRIX1	0.0273249	0.0644261	0.0378817	0.0540398	0.014383	0.085865
BRK1	0.734015	0.834998	0.768459	0.958908	0.676656	1.35471
BRMS1	0.221035	0.216106	0.20791	0.23706	0.192022	0.152031
BRMS1L	0.0102243	0.0473214	0.0214156	0.00570881	0.0374709	0.0372956
BROX	0.312045	0.53122	0.53173	0.393613	0.403938	0.283653
BRPF1	0.12219	0.116816	0.092204	0.208601	0.0804453	0.238584
BRPF3	0.187083	0.301126	0.230495	0.137359	0.147423	0.452737
BRWD1	0.383431	0.44492	0.526981	0.618201	0.418954	0.579293
BRWD3	0.574339	0.723566	0.638612	0.727008	0.644791	0.633125
BSDC1	0.485306	0.379377	0.468466	0.647573	0.455798	0.346897
BSG	1.12172	1.32852	1.27827	1.27415	1.32534	1.56676
BSPRY	0.158368	0.143885	0.240477	0.265111	0.181137	0.270806
BST1	1.06123	1.97659	0.708478	0.954059	1.02003	0.974699
BST2	0.473122	0.344655	0.37483	0.329445	0.999618	0.611546
BTAF1	0.142658	0.147423	0.191257	0.118464	0.18403	0.18202
BTBD1	0.101646	0.157192	0.120095	0.195178	0.122857	0.28349
BTBD10	0.179234	0.290569	0.231049	0.267447	0.212699	0.0173286
BTBD19	0.115567	0.0448968	0.315002	0.0794105	0.136675	0.147509
BTBD2	0.111501	0.154797	0.123787	0.109243	0.139685	0.114885
BTBD3	0.00548407	0.0595596	0.0557138	0	0.0367162	0.0802706
BTBD6	0.0680634	0.0628861	0.045324	0.0772963	0.0274044	0.0709884
BTBD7	0.193644	0.166714	0.224331	0.130358	0.19742	0.0666267
BTBD9	0.0898824	0.0992745	0.154678	0.148596	0.0971348	0.24347
BTD	0.0765559	0.0889706	0.0329882	0.0859079	0.0906314	0.0228586
BTF3	0.573154	0.845923	0.82048	0.986815	0.815607	0.812819
BTF3L4	0.236548	0.204485	0.312659	0.290535	0.215727	0.23726
BTG1	7.79192	10.3903	7.33152	8.07036	6.98472	9.99629
BTG2	30.952	30.7431	33.5728	33.2778	29.7412	30.0218
BTG3	0.01785	0.0177984	0.0474291	0.0422104	0.0298007	0
BTK	0.211899	0.290474	0.155124	0.184948	0.213792	0.480853
BTN2A1	0.71545	0.80235	0.736332	0.721199	0.976103	0.481585
BTN2A2	0.111849	0.106769	0.189858	0.084279	0.0959114	0.097831
BTN3A1	1.12024	1.10567	1.05831	1.51323	1.49571	1.19878
BTN3A2	0.740753	0.781956	0.84681	1.04103	0.943959	0.805853
BTN3A3	0.139819	0.0916181	0.0946597	0.119036	0.112023	0.0476954
BTNL8	0.556515	0.784141	0.718352	1.00613	0.690854	0.675918
BTRC	0.081454	0.0483225	0.0404068	0.103561	0.0407061	0.0865286
BUB3	0.211148	0.291964	0.330339	0.385202	0.41651	0.668479
BUD13	0.0333933	0.0565273	0.0575179	0.0989875	0.0148483	0.141219
BUD23	0.0650097	0.087179	0.108005	0.145104	0.113947	0.318689
BUD31	0.298075	0.365388	0.515628	0.441283	0.241182	0.207131
BX284668.5	0.0195902	0.00741364	0.0526524	0.0240622	0.00800621	0
BX890604.2	0.0293917	0.0998045	0.0549544	0.0499449	0.0195167	0
BYSL	0.0181568	0.014454	0.0151824	0.00313968	0.00924166	0
BZW1	1.14354	1.15536	1.29606	1.16923	0.940018	1.33139
BZW2	0.190751	0.192157	0.277428	0.33576	0.185657	0.151716
C11orf1	0.0163172	0.0211254	0.0388838	0.0424464	0.0197035	0
C11orf21	0.131385	0.240739	0.0957553	0.131199	0.0877568	0.138356
C11orf24	0.0241029	0.00855664	0.0416988	0.0505015	0.028857	0.0275765
C11orf49	0.0062444	0.0505509	0.0314955	0.0264218	0.0518341	0
C11orf54	0.117074	0.183442	0.156385	0.26861	0.1251	0.279653
C11orf58	0.443087	0.517959	0.321563	0.563378	0.353643	0.713294
C11orf68	0.313314	0.4233	0.210296	0.336174	0.299328	0.103773
C11orf71	0.0703283	0.0590067	0.0723786	0.0769433	0.0872322	0.109922
C11orf74	0.00593787	0.00634693	0.0184185	0.0298001	0	0
C11orf96	0.0255397	0.00541241	0.297234	0.161211	0.00709493	0.0918577
C12orf10	0.0128724	0.0047077	0.0284107	0.040893	0.00426588	0.0173286
C12orf29	0.0379182	0.0170294	0.0270195	0.0647382	0.0356036	0.0633165
C12orf4	0.0329482	0	0.065755	0.012427	0.0283308	0.090393
C12orf43	0.020763	0.070563	0.0596962	0.136216	0.0113125	0.0681831
C12orf45	0.0407543	0.0610623	0.0431837	0	0.0305895	0
C12orf49	0.0553932	0.0472061	0.157376	0.107142	0.0633417	0.138873
C12orf57	0.137603	0.104929	0.268271	0.2177	0.150367	0.198384
C12orf65	0.0229289	0.00733963	0.0389055	0.0524015	0.00760739	0.0755005
C12orf73	0.0269693	0	0.0268729	0.0578413	0.00496645	0.0837184
C12orf75	0.0663518	0.0407382	0.0378734	0.0455728	0.0323554	0
C12orf76	0.134745	0.0730805	0.0604008	0.0612459	0.0552773	0.145718
C14orf119	0.193187	0.242889	0.335758	0.370473	0.242725	0.1863
C15orf39	2.07376	1.74727	1.86957	2.07349	2.01933	1.17341
C15orf40	0.0607758	0.116486	0.128109	0.133592	0.136263	0
C15orf48	2.34006	0.432115	13.7307	0.372354	5.09315	2.35176
C15orf61	0.0341207	0.0230951	0.0526379	0.0641631	0.00612712	0.0297693
C15orf65	0.0057058	0	0	0	0	0
C16orf45	0	0.0236176	0.0251731	0.0356304	0.0384573	0
C16orf54	1.15907	1.83452	1.12933	1.87834	1.23948	1.05058
C16orf58	0.116095	0.140705	0.11529	0.269289	0.130718	0.359043
C16orf70	0.0833195	0.0591718	0.11272	0.113817	0.131855	0.147479
C16orf72	2.68424	3.58391	2.10196	3.39108	2.40648	2.87528
C16orf87	0.0108716	0.00377988	0.0555868	0.0433647	0	0.0262711
C16orf91	0.0259297	0.0495512	0.0051913	0.0563622	0.0461001	0
C17orf107	0.623236	0.293583	0.237948	0.169802	0.162966	0.516665
C17orf58	0.0527197	0.0371546	0.0953784	0.124015	0.074309	0
C17orf75	0.0350365	0.0113527	0.0435685	0.0366044	0.0160129	0
C17orf80	0.0208361	0.0157609	0.0245203	0.0602501	0.0606169	0
C18orf21	0.0533846	0.0838135	0.0436096	0.144381	0.0755458	0.0228586
C18orf25	0.37574	0.233564	0.241681	0.377582	0.495693	0.503111
C19orf12	0.026081	0.0714845	0.0649155	0.112034	0.12329	0
C19orf24	0.0675431	0.0376932	0.112402	0.0566419	0.0478908	0.0828179
C19orf25	0.0699556	0.0687736	0.106173	0.0721671	0.10226	0.227069
C19orf38	0.448972	0.890837	0.324631	0.420795	0.574734	0.774411
C19orf47	0.0413243	0.0393593	0.0682472	0.0970358	0.0615823	0.0994347
C19orf48	0.013969	0	0.0237632	0.0228582	0.0142862	0
C19orf53	0.200332	0.166158	0.296338	0.253896	0.262384	0.576247
C19orf54	0.00360622	0.0441248	0.0295753	0.0972931	0.0716939	0.035526
C19orf66	0.782663	0.672444	0.605166	0.783605	1.87499	0.87269
C19orf70	0.0337229	0.078942	0.0658769	0.039737	0.0282597	0.0785104
C1D	0.303123	0.313447	0.232204	0.308799	0.319593	0.506844
C1GALT1	0.461526	0.504852	0.286286	0.2574	0.577641	0.276288
C1GALT1C1	0.163544	0.0993755	0.0917258	0.067516	0.122333	0.333557
C1QA	0.0837876	0.0574444	0.0631512	0.0470763	0.118227	0.799621
C1QB	0.0659518	0.0779913	0.160934	0.0332833	0.162463	4.36222
C1QBP	0.0439488	0.0378733	0.0469348	0.0171354	0.027178	0.0751563
C1QC	0.199125	0.133717	0.212975	0.190982	0.190418	1.334
C1R	0.110557	0.070778	0.028	0.133916	0.108198	0
C1RL	0.524145	0.499595	0.318621	0.365531	0.349248	0.392712
C1S	0.0596525	0.107479	0.0589929	0.1542	0.0934131	0
C1orf109	0.0101765	0.0217488	0.0255626	0.0508947	0.0138525	0.0912242
C1orf115	0.0234645	0.0138574	0.0381141	0.0360203	0.0775804	0.0386769
C1orf122	0.181069	0.162491	0.302267	0.0964469	0.0838795	0.27919
C1orf123	0.0620465	0.0209464	0.0398815	0.100201	0.0266758	0.207782
C1orf131	0.0960606	0.0761826	0.068377	0.0919077	0.107819	0.0432272
C1orf159	0.0233778	0.0117454	0.0258624	0.0278175	0.0293168	0
C1orf162	0.461848	0.658792	0.31013	0.290286	0.241558	0.210316
C1orf174	0.0762814	0.046419	0.0950064	0.103208	0.0875594	0.199142
C1orf198	0.0986943	0.116171	0.0756269	0.181262	0.0807771	0.0738967
C1orf21	0.191262	0.138601	0.155771	0.315747	0.203487	0.170512
C1orf210	0.0306768	0.00902174	0.029243	0.0118663	0.0165233	0
C1orf216	0.0210403	0.024848	0.032526	0.00238159	0.0102153	0
C1orf35	0.0268361	0.0384671	0.0585376	0.032869	0.021057	0
C1orf43	0.846182	0.772905	1.02178	0.773542	0.766682	0.606841
C1orf52	0.291654	0.239026	0.274301	0.337022	0.233354	0.233973
C20orf194	0.0611424	0.0767767	0.110567	0.141998	0.131013	0.115165
C20orf27	0.0349799	0.0234936	0.0313816	0.0778212	0.0238302	0.0321316
C20orf96	0.134884	0.126133	0.122441	0.107817	0.117449	0
C21orf91	0.133556	0.200256	0.166948	0.222172	0.198734	0.210096
C22orf39	0.103954	0.157202	0.199572	0.203796	0.181075	0.307942
C22orf46	0.0263226	0.0477214	0.0891456	0.0751459	0.0603892	0.0566893
C2CD2	0.0175771	0.0093976	0.0097192	0.0178044	0.0376993	0.133207
C2CD2L	0.170978	0.13126	0.152918	0.17633	0.142309	0.178438
C2CD3	0.095865	0.0716907	0.0868804	0.199257	0.098019	0.093335
C2CD4A	0.0603316	0.00678633	0.00479636	0	0.0256619	0
C2CD5	0.136741	0.131373	0.238346	0.204676	0.186455	0.150402
C2orf49	0.0793881	0.101555	0.15643	0.181326	0.168134	0.208081
C2orf68	0.375896	0.499858	0.381265	0.413211	0.222865	0.685577
C2orf69	0.10201	0.0818369	0.133217	0.0968433	0.139588	0
C2orf74	0.0119001	0.0157838	0.0583279	0.0116626	0.0345242	0
C2orf76	0.135324	0.104192	0.0211348	0.046261	0.05378	0.0824655
C3	0.108771	0.113511	0.218244	0.123125	0.236259	0.482169
C3AR1	0.384379	0.1401	0.64241	0.0467385	0.455866	0.34401
C3orf14	0.0295456	0.0662264	0.0497138	0.0354674	0	0
C3orf38	0.0486539	0.0698083	0.0480299	0.0360385	0.150601	0.0781021
C3orf52	0.012085	0.00621284	0.0273961	0.0268788	0.00740453	0
C3orf58	0.11944	0.0973306	0.154636	0.148063	0.0972674	0.0782693
C3orf62	0.704908	0.656643	0.674496	0.692714	0.589317	0.741214
C4orf3	2.71922	3.26243	2.36271	3.26203	3.53533	2.82802
C4orf33	0.177583	0.181092	0.285177	0.27255	0.236399	0.307661
C4orf48	0.0428013	0.0414717	0.055036	0.087071	0.0503865	0.15061
C5AR1	62.7958	67.0433	41.5938	47.9545	48.0238	53.877
C5AR2	1.11726	1.56852	1.0951	1.72008	1.2008	1.51341
C5orf15	0.116089	0.154113	0.175582	0.235425	0.210872	0.104761
C5orf22	0.044019	0.0391279	0.0157276	0.0616912	0.0422436	0
C5orf24	0.0544153	0.0942177	0.178916	0.0554523	0.0471866	0.107516
C5orf30	0.0302848	0.023037	0.0190747	0	0.027586	0.0681831
C5orf38	0.0258596	0.0258855	0.0391634	0.0379172	0.00611485	0
C5orf51	0.082762	0.0391616	0.184256	0.109119	0.187192	0.0470172
C6orf106	0.297047	0.244799	0.51922	0.342421	0.29973	0.121702
C6orf120	0.0565163	0.0394642	0.0323388	0.099041	0.0548614	0
C6orf132	0.0980972	0.100977	0.120924	0.0913878	0.079942	0.0953907
C6orf136	0.0386043	0.0773867	0.0517173	0.0709538	0.0360275	0
C6orf203	0.0338919	0.0376927	0.0295224	0.147775	0.0727641	0.0618108
C6orf47	0.140064	0.130583	0.0943667	0.113159	0.127889	0.13743
C6orf48	0.269973	0.236516	0.166566	0.233246	0.266735	0.35666
C6orf62	1.4055	1.72334	2.24964	2.11992	1.92639	1.83271
C6orf89	0.469953	0.377896	0.529662	0.525127	0.296717	0.515818
C7orf26	0.163081	0.143189	0.166198	0.213987	0.0376304	0.113955
C7orf43	0.87909	1.06948	0.81436	1.02208	0.653095	1.18679
C7orf50	0.105779	0.0629008	0.163037	0.114633	0.0860388	0.143893
C8orf33	0.053039	0.0375226	0.0858277	0.172639	0.0652872	0
C8orf58	0.0531886	0.0437403	0.0454873	0.0922629	0.0215922	0.106388
C8orf59	0.176256	0.145363	0.161629	0.150943	0.0808563	0.214025
C8orf76	0.0529959	0.0903503	0.0699726	0.132835	0.0776549	0
C8orf82	0.0283825	0.0582516	0.080398	0.100748	0.0189605	0
C9orf152	0.0918685	0.0609146	0.0558176	0.0531737	0.0361851	0.15031
C9orf16	0.100506	0.176828	0.124999	0.196974	0.118406	0.0691335
C9orf40	0.0247618	0.0151824	0.051373	0	0.0477802	0.0396429
C9orf64	0.021333	0.0507929	0.0328191	0.0380658	0.0684572	0
C9orf72	1.12328	1.1687	1.22071	1.04265	1.44996	0.683197
C9orf78	0.533892	0.579708	0.816557	0.571938	0.541329	0.619516
C9orf85	0.0414174	0.0653815	0.0218994	0.0168551	0.052541	0
CA11	0.0207567	0.00600969	0.028084	0.0276401	0.0254528	0
CA12	0.490049	0.453905	0.686372	0.857713	0.446015	0.263155
CA2	0.0332186	0.032493	0.0637366	0.0238294	0.0258424	0.148903
CA4	0.154238	0.24321	0.0671279	0.13494	0.1403	0.192769
CA5B	0.0363042	0.0712574	0.0318355	0.0536873	0.0296446	0.10175
CA8	0.0443281	0.0227352	0.00575909	0.0246147	0.017594	0
CAAP1	0.0545462	0.0686074	0.0357638	0.0657381	0.0112087	0.137246
CAB39	0.882631	1.5518	0.92849	0.962025	1.00679	1.4968
CAB39L	0.0904009	0.031537	0.122126	0.0763046	0.0950954	0.149227
CABIN1	0.508539	0.395265	0.456318	0.391908	0.441557	0.336888
CABLES2	0.0794919	0.0339532	0.0427232	0.0104716	0.0359618	0
CACFD1	0.0501745	0.045522	0.0324924	0.0858164	0.00639658	0.161104
CACNA2D1	0.0126379	0.0154512	0.0318172	0.0140434	0.00699741	0
CACNB1	0.0347969	0.0273184	0.0279841	0.0269921	0.0561804	0
CACNG4	0.0296902	0.0554355	0.02339	0.0403316	0.0645615	0.309716
CACTIN	0.0544432	0.0524854	0.156505	0.138749	0.115276	0
CACUL1	1.2204	1.58521	1.15056	1.28905	1.25718	1.40628
CACYBP	0.25252	0.452795	0.38244	0.288268	0.318464	0.461767
CAD	0.030339	0.0430061	0.0365946	0.0191366	0.111327	0.122856
CADM1	0.067617	0.0441239	0.0597827	0.0357099	0.087648	0.181418
CADM4	0.0746031	0.0641032	0.127336	0.0973002	0.134869	0.0877365
CADPS2	0.0747468	0.104225	0.103405	0.131303	0.0325458	0.0244501
CALB2	0.0079263	0.0162501	0.0400437	0.0125515	0	0
CALCOCO1	1.06917	1.14284	1.0354	1.37605	1.17613	1.22575
CALCOCO2	0.849212	0.866069	0.817591	0.862795	1.2151	0.644238
CALD1	0.168609	0.143571	0.0661364	0.21271	0.035983	0.109412
CALM1	4.0791	5.47831	3.34341	4.87175	2.98278	6.16837
CALM2	3.07269	3.17755	3.12443	4.4288	3.045	3.53977
CALM3	1.8029	2.13987	1.7732	1.83046	1.67764	2.16903
CALML3	0	0.00724321	0.00711971	0.00831007	0.0265099	0
CALML5	0.168303	0.141523	0.225323	0.180495	0.253647	0.56447
CALR	0.977703	0.921833	1.56347	1.24468	0.903157	1.7612
CALU	0.198672	0.210095	0.261775	0.405653	0.199299	0.128223
CAMK1	0.0383636	0	0.0159746	0.0431955	0.0274251	0.118103
CAMK1D	1.15332	1.08781	1.01296	1.36575	1.19383	1.32572
CAMK2D	0.0768136	0.101933	0.0617255	0.0797534	0.0243095	0.33178
CAMK2G	0.645868	0.993927	0.608215	0.861867	0.426298	1.46419
CAMK2N1	0.291791	0.35025	0.374128	0.705568	0.372681	0.181553
CAMK4	0.00864472	0.0205309	0.00483997	0.0194421	0.0368767	0
CAMKK2	0.62177	1.01673	0.983545	0.744227	0.658637	0.624799
CAMKMT	0.0109905	0.0406594	0.017998	0.0188875	0.0284067	0
CAMLG	0.246313	0.280791	0.373645	0.507662	0.282284	0.267247
CAMP	0.364095	1.45177	0.218252	0.371115	0.356793	0.28654
CAMSAP1	0.0405313	0.0572517	0.0588192	0.0541983	0.0252266	0.0857074
CAMSAP2	0.091263	0.0602647	0.0905171	0.0907793	0.0704664	0
CAMSAP3	0.036447	0.0425666	0.0493688	0.0347682	0.00982112	0.10149
CAMTA1	0.118059	0.213184	0.177139	0.304653	0.0970548	0.313389
CAMTA2	0.282243	0.30049	0.231696	0.264409	0.204675	0.233974
CAND1	0.178137	0.135506	0.181824	0.28691	0.158302	0.285478
CANT1	0.910869	0.866655	0.653771	1.12391	0.8629	0.730731
CANX	0.872444	0.799434	2.11198	1.2143	0.820238	2.11166
CAP1	5.67383	9.25199	4.9539	7.00726	5.11775	5.92851
CAP2	0.030034	0.113096	0.0749308	0.116292	0.116018	0.395083
CAPG	0.481237	0.66267	0.493338	0.432136	0.363994	1.22568
CAPN1	0.37627	0.593676	0.53612	0.508035	0.418735	0.678182
CAPN10	0.0520607	0.0250048	0.0350732	0.0677069	0.0410901	0.0239051
CAPN15	0.0799725	0.0495285	0.0835345	0.121159	0.109964	0.279576
CAPN2	0.180202	0.158826	0.215028	0.228214	0.125294	0.441909
CAPN7	0.118612	0.0824551	0.117947	0.0642073	0.118067	0
CAPN8	0.154847	0.118507	0.162931	0.190718	0.113712	0.235583
CAPNS1	0.706691	1.11895	0.949014	1.28672	0.777426	1.98904
CAPRIN1	0.177116	0.229698	0.25373	0.224848	0.40816	0.51349
CAPRIN2	0.04574	0.0489339	0.0647321	0.0515725	0.0902684	0.217201
CAPS	0.0267476	0.0507849	0.0942095	0.134143	0.0941407	0.174059
CAPZA1	6.47332	6.96232	5.39351	6.43067	6.18098	6.2835
CAPZA2	1.34776	1.75435	1.23758	1.45826	1.29007	1.26508
CAPZB	4.40329	5.80155	4.97707	5.24864	4.48886	5.31186
CARD11	0.0186081	0.0200448	0.0168961	0.00402279	0.0339826	0.0562873
CARD16	3.11952	3.22207	2.44735	2.79346	4.15038	1.97352
CARD19	0.462698	0.461042	0.311171	0.352673	0.270743	0.549683
CARD6	0.111352	0.0988975	0.0959119	0.106464	0.141391	0
CARD8	1.31973	1.43267	1.43673	1.88422	1.29668	1.36718
CARD8-AS1	0.327308	0.422587	0.374397	0.396005	0.502068	0.418865
CARHSP1	0.238374	0.358208	0.211847	0.383177	0.126584	0.357746
CARM1	0.0961278	0.0736528	0.0771121	0.0986214	0.0939916	0
CARMIL2	0.0309162	0.0112197	0.00781659	0.0628737	0.0310232	0.0262972
CARNMT1	0.0128834	0.0690195	0.0118732	0.117286	0.0355514	0
CARS	0.413326	0.44858	0.34151	0.515407	0.451432	0.791076
CARS2	0.385426	0.716426	0.164334	0.326177	0.414241	0.0350862
CASC3	1.17048	1.39977	1.11339	1.38352	1.25608	0.687818
CASC4	0.603198	0.646934	0.500456	0.54959	0.52617	0.38932
CASD1	0.0279852	0.0732038	0.124365	0.0814073	0.0816613	0.0348398
CASK	0.0476051	0.141976	0.104833	0.195694	0.188458	0.511915
CASP1	1.39238	1.59681	1.78513	1.56127	3.13537	1.04123
CASP10	0.0533693	0.0417555	0.0868019	0.0437696	0.221899	0.0685526
CASP14	0.0239103	0.0311962	0.0210508	0.111034	0.0217636	0.142682
CASP2	0.197698	0.402507	0.262064	0.407129	0.272562	0.165173
CASP3	0.0775314	0.131407	0.198768	0.206677	0.117393	0.15701
CASP4	5.15139	5.18615	4.32654	4.82843	5.90984	3.9404
CASP5	0.404074	0.163845	0.420826	0.199205	0.75562	0.183094
CASP6	0.0669133	0.0626892	0.0455757	0.103572	0.0449341	0
CASP7	0.0120036	0.00799966	0.0114443	0.0313316	0.0274515	0.032877
CASP8	1.78345	2.05478	1.71723	2.2638	2.05687	2.07205
CASP8AP2	0.260422	0.140166	0.176516	0.372176	0.170146	0.153728
CASP9	0.21839	0.22458	0.185285	0.24746	0.264869	0.455324
CASS4	1.07088	1.16028	0.99565	1.16176	1.03139	0.900899
CAST	1.22231	1.48179	2.3894	1.69409	2.31878	1.15314
CASZ1	0.208062	0.269969	0.228918	0.243621	0.163006	0.157114
CAT	0.387753	0.58356	0.379928	0.657889	0.440151	0.522284
CAVIN1	0.12528	0.0873926	0.0765445	0.0907257	0.0789545	0.163399
CAVIN3	0.00944708	0.00474824	0.0439513	0.0145315	0	0
CBFA2T2	0.157828	0.236659	0.267637	0.354205	0.160273	0.089243
CBFA2T3	0.649388	0.806821	0.388112	0.895104	0.577568	0.651008
CBFB	0.167787	0.196045	0.322	0.205513	0.156972	0.340535
CBL	0.672912	0.757058	0.493577	0.60508	0.682593	0.170043
CBLB	0.0632384	0.106486	0.183636	0.159675	0.106731	0.264987
CBLL1	0.0555003	0.103909	0.148402	0.0898369	0.0948344	0.0852046
CBR1	0.0492415	0.0312223	0.0257884	0.0459407	0.0274583	0.0504867
CBR4	0.115063	0.151988	0.139898	0.222969	0.158326	0.104703
CBWD1	0.0913128	0.113992	0.120038	0.119934	0.0868017	0.242821
CBWD2	0.0335792	0.0176311	0.0393219	0.0353578	0.082766	0.0791394
CBWD5	0.0539907	0.0884812	0.0876892	0.0555301	0.16895	0.0275765
CBX1	0.261128	0.410078	0.251098	0.376604	0.203121	0.111552
CBX3	1.37627	1.3557	1.13261	1.67355	1.28839	1.53598
CBX4	1.15299	1.41172	1.30722	1.59583	1.11922	1.24083
CBX5	0.203927	0.15726	0.138829	0.291884	0.231081	0.310844
CBX6	0.307502	0.312803	0.268309	0.444356	0.32534	0.380266
CBX7	0.449726	0.622394	0.398572	0.657181	0.448661	0.74082
CBY1	0.0552954	0.0662212	0.110125	0.0853006	0.0764469	0
CC2D1A	0.0425161	0.0585071	0.0826697	0.0606576	0.0513385	0.0973368
CC2D1B	0.0451412	0.150876	0.152763	0.153133	0.104214	0.133466
CCAR1	0.56604	0.581653	0.51257	0.499502	0.543694	0.621503
CCAR2	0.0859609	0.0652912	0.0772442	0.0414034	0.0560601	0.139216
CCDC106	0.0156376	0.0375118	0.0148219	0.0434503	0.0348832	0
CCDC107	0.0521969	0.0523623	0.104192	0.0960878	0.0489557	0.360827
CCDC112	0.0365053	0.127305	0.0918942	0.135764	0.0473082	0.0414656
CCDC115	0.0416995	0.0608428	0.120308	0.0806784	0.0349302	0.0893873
CCDC117	0.184805	0.101649	0.132616	0.169853	0.112228	0.0541971
CCDC12	0.106464	0.119595	0.179218	0.194587	0.101252	0.0597629
CCDC122	0.0211764	0.00611805	0.00861793	0	0.0225706	0.0424412
CCDC124	0.0709854	0.06905	0.0969496	0.128547	0.0425315	0
CCDC125	0.420102	0.465874	0.403073	0.52293	0.32508	0.197083
CCDC126	0.0823005	0.105314	0.13181	0.119841	0.0414607	0.162298
CCDC127	0.0588247	0.0188971	0.00509199	0.0558661	0.0145905	0.0938122
CCDC130	0.21723	0.169952	0.219009	0.224708	0.191045	0.189732
CCDC137	0.0270411	0.0976488	0.0527557	0.161015	0.0943842	0.032877
CCDC14	0.167885	0.152676	0.271831	0.335396	0.125681	0.0372956
CCDC146	0.253635	0.250151	0.27169	0.313296	0.365671	0.288882
CCDC149	0.0229254	0.0835516	0.0399063	0.0547687	0.0636762	0.0838954
CCDC15	0.00432894	0.0152232	0.0434736	0.00239735	0.0216574	0.0141119
CCDC157	0.0485074	0.0172437	0.0480999	0.0229735	0.0105031	0
CCDC159	0.254504	0.338607	0.243021	0.335991	0.214342	0.168804
CCDC167	0.0136501	0.0141121	0.018206	0	0.0342559	0.0381563
CCDC170	0.147027	0.139976	0.219014	0.130465	0.173896	0.0405337
CCDC174	0.28719	0.28685	0.336695	0.254613	0.288382	0.337025
CCDC18	0.111392	0.216144	0.142966	0.0850357	0.0581125	0.189508
CCDC186	0.873352	1.16783	0.900836	1.03964	1.11963	1.16022
CCDC189	0.0461277	0.043285	0.0425947	0.0111368	0.085086	0.07573
CCDC191	0.134523	0.0694454	0.0663613	0.0593746	0.080651	0
CCDC22	0.00775584	0.0628419	0.0283862	0	0.0355323	0
CCDC24	0.0147129	0.0527815	0.0186983	0.0525032	0.0744287	0
CCDC25	0.0958667	0.0417712	0.0531927	0.071997	0.0878965	0.0837184
CCDC28A	0.608234	0.729166	0.615286	0.671787	0.62187	0.871578
CCDC28B	0	0.0171918	0.0173285	0.00597229	0.0163773	0
CCDC30	0.114854	0.152713	0.131433	0.144748	0.113122	0
CCDC32	0.168677	0.130449	0.161359	0.0728289	0.115344	0.101847
CCDC34	0.0671756	0.0755764	0.108929	0.122145	0.0292701	0.0750143
CCDC43	0.094527	0.039058	0.108013	0.0156742	0.0720977	0.202031
CCDC47	0.245205	0.472409	0.373646	0.422887	0.219279	0.623635
CCDC50	0.0832047	0.073299	0.182067	0.135381	0.133864	0.287725
CCDC57	0.110551	0.152751	0.16807	0.167453	0.191977	0.177273
CCDC58	0.0152912	0.00709183	0.0193351	0.0265395	0.0073688	0
CCDC59	0.774145	0.695178	0.825259	0.909385	0.632369	0.799886
CCDC6	0.0934298	0.153883	0.129121	0.211827	0.129531	0.0282237
CCDC66	0.115916	0.145903	0.139176	0.238942	0.12529	0.0754421
CCDC69	0.541279	0.737142	0.479228	0.665138	0.390432	0.414929
CCDC7	0.116856	0.0488988	0.0324628	0.138106	0.0376737	0.0623939
CCDC71L	0.940775	1.04602	0.762715	0.839339	1.08948	0.920106
CCDC74A	0.123887	0.119609	0.10229	0.246168	0.186438	0.230434
CCDC77	0.0233304	0.0507341	0.0204204	0.0705672	0.0787085	0
CCDC82	0.180293	0.23962	0.323471	0.2427	0.181278	0.362357
CCDC84	0.147104	0.210914	0.155549	0.167781	0.236066	0.187232
CCDC85B	0.00442393	0.0369554	0.0225913	0.0134466	0.0181651	0
CCDC85C	0.00702475	0.0499394	0.0215102	0.0423599	0.0174609	0
CCDC86	0.0688276	0.0382398	0.0152127	0.0380261	0.0113969	0.0381563
CCDC88A	0.26784	0.198566	0.197625	0.243735	0.103355	0.31251
CCDC88B	0.704201	0.946091	0.78086	1.07786	0.825863	0.553096
[truncated: 19,194 more rows]

## Sheet: B_cell
	0	1	2	3	4
[truncated: 20,579 more rows]

## Sheet: T_cell
	0	1	2	3	4	5	6	7	8	9	10
[truncated: 20,579 more rows]
