# Supplementary material for: Single‐cell transcriptome sequencing of B‐cell heterogeneity and tertiary lymphoid structure predicts breast cancer prognosis and neoadjuvant therapy efficacy
Source: Clin Transl Med. 2023 Aug 1;13(8):e1346. doi: 10.1002/ctm2.1346 (PMC10390819; doi:10.1002/ctm2.1346)
Supplement: Supplementary file 11 — Table S4 Analysis of prognostic factors in BC. [file CTM2-13-e1346-s010.xlsx]

## Sheet: TCGA-BRCA
TCGA-BRCA N=920
	Survival P value (OS/DFS)	Pval;HR(95% CI) OS-uni	Pval;HR(95% CI) OS-multi	Pval;HR(95% CI) DFS-uni	Pval;HR(95% CI) DFS-multi
CD20	0.011/0.09	0.0106;0.5395(0.3361-0.8661)	0.7227;0.8717(0.4082-1.8613)	0.0925;0.5632(0.2885-1.0993)	0.7432;1.1993(0.4042-3.5577)
FCER2	0.001/0.02	0.0010;0.4340(0.2637-0.7141)	0.0197;0.4496(0.2296-0.8802)	0.0207;0.4423(0.2215-0.8830)	0.0819;0.4307(0.1667-1.1127)
CD8A	0.03/0.03	0.0323;0.5931(0.3676-0.9569)	0.4041;0.7408(0.3662-1.4988)	0.0343;0.4722(0.2357-0.9460)	0.0817;0.4246(0.1618-1.1139)
CD4	0.64/0.95	0.6410;0.8940(0.5583-1.4317)	0.1098;1.6292(0.8957-2.9632)	0.9462;0.9772(0.5003-1.9087)	0.1152;1.9581(0.8485-4.5191)
BCL6	0.92/0.84	0.9224;0.9778(0.6216-1.5379)	0.9542;1.0137(0.6367-1.6141)	0.8395;1.0691(0.5599-2.0411)	0.7391;1.1216(0.5707-2.2040)
The statistical test used was two-sided log-rank test without correction for multiple testing.
